# Supplementary material for: Comparative Proteomics of Ostreid Herpesvirus 1 and Pacific Oyster Interactions With Two Families Exhibiting Contrasted Susceptibility to Viral Infection
Source: Front Immunol. 2021 Jan 18;11:621994. doi: 10.3389/fimmu.2020.621994 (PMC7848083; doi:10.3389/fimmu.2020.621994)
Supplement: Supplementary file 1 [file Table_1.xlsx]

## Sheet: Table S1
Supplementary Table S1. Proteins identified from oyster tissues and differential proteomics (infected vs control) in oysters belonging to the family A and P sampled at 12, 26 and 144 hpi. Proteins with no fold change values were considered unsuitable for quantification. Proteins with fold change values marked with a "+" were only detected in the infected condition were considered as significantly…
Protein descriptions											Differential expression in A-oysters (infected vs control)				Differential expression in P-oysters (infected vs control)
											12 hpi		26 hpi		12 hpi		26 hpi		144 hpi
Protein Accession	Description	Coverage [%]	Marked as	# Peptides	# PSMs	Unique Peptides	# AAs	MW [kDa]	calc. pI	Score Sequest HT	Fold change	Adj. P-Value	Fold change	Adj. P-Value	Fold change	Adj. P-Value	Fold change	Adj. P-Value	Fold change	Adj. P-Value
1139809780	PREDICTED: twitchin [Crassostrea gigas]	64	C gigas	287	8895	287	4872	544.1	6.34	28297.8	1.352	0.451888	1.022	0.88762	1.182	0.638928	0.763	0.176267	0.993	0.984132
1139828754	PREDICTED: titin isoform X1 [Crassostrea gigas]	18	C gigas	130	851	128	11712	1324.1	4.69	2349.96	0.922	0.965466	1.121	0.975934	0.961	0.999138	0.616	0.00328597	1.05	0.941672
1139824140	PREDICTED: spectrin alpha chain [Crassostrea gigas]	53	C gigas	117	1410	117	2569	297.7	5.03	4561.11	1.211	0.655321	1.042	0.906225	0.803	0.705692	0.776	0.210163	0.938	0.973353
1139804358	PREDICTED: myosin heavy chain, striated muscle [Crassostrea gigas]	56	C gigas	128	3604	112	1986	228.5	5.73	12922.9	1.145	0.767477	1.015	0.881208	0.796	0.681888	0.68	0.0289088	0.876	0.908679
1139825616	PREDICTED: collagen alpha-3(VI) chain [Crassostrea gigas]	49	C gigas	112	2323	99	3031	338.2	5.36	7724.33	0.498	0.342543	0.956	0.80297	1.147	0.723158	1.101	0.959606	1.214	0.659927
762109423	PREDICTED: laminin subunit alpha [Crassostrea gigas]	31	C gigas	85	1059	85	3659	402.2	4.94	3281.45	0.849	0.999729	1.053	0.914743	0.877	0.918984	0.763	0.176404	1.121	0.835433
762098696	PREDICTED: retrograde protein of 51 kDa isoform X1 [Crassostrea gigas]	79	C gigas	63	2095	63	625	70	5.54	6530.63	1.104	0.81705	1.046	0.906225	0.876	0.918517	1.014	0.948942	0.785	0.681628
1139812423	PREDICTED: uncharacterized protein LOC105334014 isoform X1 [Crassostrea gigas]	12	C gigas	62	879	62	7194	809	4.51	2927.12	1.19	0.678426	0.982	0.861231	0.818	0.765433	0.903	0.70979	0.988	0.985117
1139786697	PREDICTED: uncharacterized protein LOC105329105 isoform X1 [Crassostrea gigas]	19	C gigas	60	401	60	4392	473.7	6.86	1238.04	0.951	0.95165	1.185	0.992753	0.575	0.0140174	0.724	0.0872022	0.9	0.940112
762162338	PREDICTED: elongation factor 2 [Crassostrea gigas]	70	C gigas	58	1610	57	842	93.7	6.96	5012.76	0.78	0.965052	1.454	0.794579	0.798	0.690629	0.958	0.865776	1.152	0.790473
762160968	PREDICTED: collagen alpha-3(VI) chain [Crassostrea gigas]	33	C gigas	56	738	55	2259	251.4	6.46	2387.84	0.655	0.821166	0.876	0.579423	1.213	0.552928	1.002	0.948942	1.08	0.908679
762159698	PREDICTED: hemicentin-1 [Crassostrea gigas]	17	C gigas	51	367	51	4123	451.8	5.21	1086.18	0.968	0.95165	0.849	0.490034	1.049	0.933854	1.091	0.967253	1.024	0.951796
1139748913	PREDICTED: uncharacterized protein LOC105322148 [Crassostrea gigas]	10	C gigas	55	173	50	8100	891.1	4.89	398.43	1.116	0.805306	0.838	0.467613	1.151	0.710942	0.997	0.943015	0.586	0.0579774
762145751	PREDICTED: puromycin-sensitive aminopeptidase isoform X1 [Crassostrea gigas]	50	C gigas	49	1302	49	928	104.7	5.68	3814.8	1.014	0.933926	1.253	0.965898	1.072	0.893721	1.086	0.972375	0.876	0.908679
1139775325	PREDICTED: basement membrane-specific heparan sulfate proteoglycan core protein isoform X3 [Crassostrea gigas]	15	C gigas	46	289	46	4394	477.9	4.92	743.9	0.554	0.529522	1.283	0.935733	0.901	0.957296	0.748	0.141494	1.231	0.623817
762078276	PREDICTED: radixin isoform X3 [Crassostrea gigas]	67	C gigas	45	2157	45	571	67.5	5.47	6300.67	0.814	0.984557	1.354	0.88762	0.884	0.93437	1.012	0.948942	1.041	0.951796
1139751504	PREDICTED: mucin-16 isoform X8 [Crassostrea gigas]	8	C gigas	45	322	45	7946	809.1	4.78	894.79	1.244	0.596554	1.232	0.977734	1.048	0.933854	1.04	0.981776	0.703	0.377429
762125371	PREDICTED: protein disulfide-isomerase [Crassostrea gigas]	76	C gigas	44	1773	44	495	55.5	4.72	5187.83	0.838	0.995831	1.21	0.98516	1.02	0.962839	1.1	0.96097	0.916	0.951796
151573943	heat shock protein 90 [Crassostrea gigas]	55	C gigas	45	1456	41	717	82.6	4.92	4414.18	0.671	0.860193	1.393	0.867328	0.8	0.698343	1.026	0.966761	1.567	0.0864803
762090756	PREDICTED: transketolase-like protein 2 isoform X1 [Crassostrea gigas]	81	C gigas	41	1053	41	626	67.5	7.03	3149.56	0.612	0.705804	1.33	0.906225	0.978	0.98409	1.153	0.884519	0.976	0.998462
1139849739	PREDICTED: uncharacterized protein LOC105321760 [Crassostrea gigas]	62	C gigas	41	947	41	595	67.8	6.74	2906.81	0.284	0.00245457	1.662	0.454561	1.175	0.662467	0.778	0.216808	1.84	0.00706364
762085326	PREDICTED: neural cell adhesion molecule 1 isoform X4 [Crassostrea gigas]	54	C gigas	40	1245	40	909	100	5.19	4220.35	0.886	0.984557	0.982	0.860224	0.83	0.807934	1.003	0.948942	0.82	0.79018
762142816	PREDICTED: titin isoform X10 [Crassostrea gigas]	40	C gigas	40	1189	40	1244	137.5	4.48	3993.86	0.917	0.969563	0.995	0.867328	1.165	0.681437	0.885	0.639912	1.085	0.905025
1139752096	PREDICTED: calcium-transporting ATPase sarcoplasmic/endoplasmic reticulum type [Crassostrea gigas]	41	C gigas	40	1015	40	1016	112.5	5.41	3545.99	1.247	0.594442	1.299	0.918165	0.623	0.0578258	1.356	0.405149	0.716	0.435647
1139746320	PREDICTED: talin-2-like [Crassostrea gigas]	36	C gigas	43	497	40	1508	160.8	5.92	1478.3	0.536	0.467722	1.37	0.871529	0.681	0.20249	0.84	0.457941	1.234	0.620571
1139839962	PREDICTED: CD109 antigen [Crassostrea gigas]	34	C gigas	40	507	40	1621	180.3	5.62	1432.44	1.244	0.596554	0.55	0.00351376	1.034	0.949598	1.219	0.760826	0.668	0.250494
1139840106	PREDICTED: laminin subunit beta-1 [Crassostrea gigas]	27	C gigas	40	504	40	1761	196.5	5.11	1393.46	0.928	0.954855	1.048	0.906225	0.978	0.98409	0.806	0.324501	1.082	0.908679
762140057	PREDICTED: protein disulfide-isomerase A3 [Crassostrea gigas]	66	C gigas	39	1226	39	492	55.5	5.83	3821.62	1.046	0.895097	1.19	0.991711	0.963	0.999675	1.078	0.981776	0.88	0.908679
762145023	PREDICTED: dipeptidyl peptidase 3 isoform X2 [Crassostrea gigas]	61	C gigas	39	807	39	726	81.5	5.48	2294.17	1.22	0.644194	1.11	0.968829	1.074	0.891183	1.093	0.966761	0.834	0.811419
762100595	PREDICTED: major vault protein [Crassostrea gigas]	62	C gigas	39	615	39	857	96.3	5.76	1680.25	1.549	0.235797	1.729	0.355875	0.834	0.824344	1.222	0.752053	1.238	0.617077
762116326	PREDICTED: glutamate synthase [NADH], amyloplastic-like isoform X1 [Crassostrea gigas]	29	C gigas	39	333	39	2076	229.1	6.42	804.68	0.521	0.412252	1.099	0.960452	0.889	0.935571	1.237	0.723726	1.354	0.369225
1139808803	PREDICTED: ATP synthase subunit alpha, mitochondrial-like [Crassostrea gigas]	65	C gigas	38	1431	38	552	59.8	8.38	4471.01	0.734	0.95165	1.304	0.917778	0.822	0.783694	1.301	0.537617	0.749	0.572265
1139846199	PREDICTED: plastin-3 [Crassostrea gigas]	63	C gigas	37	861	37	625	70.4	5.22	2573.84	0.866	0.989228	1.45	0.801227	0.945	0.98409	1.187	0.834085	0.866	0.882269
762073926	PREDICTED: sarcoplasmic calcium-binding protein isoform X1 [Crassostrea gigas]	100	C gigas	36	3137	36	179	21.1	5.08	10288.9	1.559	0.228126	1.183	0.993292	1.083	0.873894	1.069	0.99158	0.983	0.990762
762107263	PREDICTED: enolase-like [Crassostrea gigas]	83	C gigas	36	2564	36	433	47.2	5.99	9665.12	1.013	0.933926	1.061	0.917778	0.961	0.998794	1.07	0.991452	0.946	0.984132
762089402	PREDICTED: gelsolin-like protein 2 [Crassostrea gigas]	91	C gigas	36	1840	36	362	40.6	4.91	6268.18	0.911	0.971878	0.76	0.23817	1.191	0.616079	1.121	0.947226	0.806	0.752449
1139852178	PREDICTED: glycogen debranching enzyme, partial [Crassostrea gigas]	36	C gigas	39	663	36	1421	161.3	6.64	2000.67	0.66	0.83747	1.009	0.871529	0.842	0.836866	1.111	0.948942	1.337	0.399206
1139837740	PREDICTED: UDP-glucose:glycoprotein glucosyltransferase 1 isoform X1 [Crassostrea gigas]	31	C gigas	36	462	36	1532	174.8	5.72	1342.95	0.91	0.972337	1.24	0.969073	0.99	0.97953	0.963	0.868222	0.919	0.951796
762084343	PREDICTED: pyruvate carboxylase, mitochondrial-like isoform X1 [Crassostrea gigas]	38	C gigas	36	399	36	1220	134.9	5.97	975.66	0.502	0.356049	1.062	0.917778	0.9	0.953696	1.397	0.311625	1.039	0.951796
1139814255	PREDICTED: T-complex protein 1 subunit beta [Crassostrea gigas]	79	C gigas	35	1094	35	530	57.6	6.43	3590.08	0.874	0.988234	1.449	0.80297	0.968	0.994203	1.11	0.948942	0.902	0.941672
762132990	PREDICTED: UTP--glucose-1-phosphate uridylyltransferase isoform X3 [Crassostrea gigas]	74	C gigas	35	1172	35	506	56.7	8.75	3529.28	0.748	0.95165	1.243	0.969073	0.867	0.898703	1.105	0.94895	1.096	0.881198
762146289	PREDICTED: 60 kDa heat shock protein, mitochondrial [Crassostrea gigas]	67	C gigas	35	833	35	570	61	5.64	2915.36	0.998	0.942394	1.483	0.746741	0.99	0.97953	1.041	0.98185	0.808	0.757932
762083723	PREDICTED: transitional endoplasmic reticulum ATPase [Crassostrea gigas]	50	C gigas	35	852	35	799	88.6	5.3	2858.37	0.459	0.222229	1.268	0.951325	0.886	0.935306	1.246	0.699517	1.478	0.1701
762103524	PREDICTED: 1,4-alpha-glucan-branching enzyme [Crassostrea gigas]	53	C gigas	35	733	35	680	79.2	6.55	1923.13	0.539	0.483121	1.251	0.966388	0.891	0.940382	1.014	0.94895	1.212	0.666784
762162006	PREDICTED: laminin subunit gamma-1 [Crassostrea gigas]	25	C gigas	36	450	35	1645	181.6	5.1	1547.13	0.884	0.984557	0.993	0.867328	0.852	0.861461	0.884	0.635111	1.132	0.813267
762100283	PREDICTED: rootletin isoform X1 [Crassostrea gigas]	18	C gigas	35	78	35	2362	273.9	5.31	208.5	1.284	0.521338	0.901	0.66068	0.872	0.949598	0.837	0.747905	0.913	0.951796
762101323	PREDICTED: glucose-6-phosphate isomerase [Crassostrea gigas]	59	C gigas	34	758	34	557	62.3	6.98	2244.54	0.94	0.951844	1.023	0.891652	0.95	0.98409	1.073	0.986437	0.812	0.763239
762134791	PREDICTED: T-complex protein 1 subunit theta isoform X2 [Crassostrea gigas]	68	C gigas	34	723	34	544	59	5.49	2134.41	0.867	0.988552	1.48	0.749526	0.916	0.966403	1.113	0.948942	1.019	0.959103
1139852225	PREDICTED: methylmalonyl-CoA mutase, mitochondrial [Crassostrea gigas]	61	C gigas	34	642	34	749	82.6	6.52	1928.55	1.027	0.915637	1.067	0.923172	1.128	0.779914	1.004	0.948942	0.871	0.899112
762088617	PREDICTED: programmed cell death 6-interacting protein isoform X1 [Crassostrea gigas]	47	C gigas	34	620	34	928	102.8	6.51	1706.05	0.719	0.942394	1.065	0.918165	1.006	0.971864	0.971	0.882924	0.988	0.985117
762123817	PREDICTED: glyceraldehyde-3-phosphate dehydrogenase [Crassostrea gigas]	90	C gigas	33	2365	33	335	36.1	7.34	8692.13	1.215	0.65194	0.969	0.835488	1.135	0.76063	1.128	0.92837	0.879	0.908679
762162020	PREDICTED: LOW QUALITY PROTEIN: phosphoglycerate kinase 1-like [Crassostrea gigas]	75	C gigas	33	1081	33	416	44.1	6.71	3483.52	0.751	0.95165	1.073	0.929041	0.939	0.982668	1.199	0.805843	1.202	0.695568
113207854	phosphoenolpyruvate carboxykinase [Crassostrea gigas]	69	C gigas	45	2055	32	633	71.4	6.96	6265.62	0.675	0.875802	1.375	0.867473	1.014	0.964866	1.174	0.85679	1.115	0.84225
765826371	78 kDa glucose-regulated protein precursor [Crassostrea gigas]	55	C gigas	35	1289	32	661	73	5.14	4046.93	0.931	0.954855	1.405	0.867328	0.901	0.957296	1.068	0.993945	0.96	0.987406
762090778	PREDICTED: rab GDP dissociation inhibitor beta [Crassostrea gigas]	76	C gigas	32	1042	32	442	50	5.86	3113.95	0.764	0.95165	1.214	0.98516	1.02	0.962839	1.161	0.871328	0.963	0.98926
762089251	PREDICTED: uncharacterized protein LOC105327968 isoform X1 [Crassostrea gigas]	30	C gigas	32	292	32	1467	169.5	6.15	844.22	0.492	0.321395	1.184	0.992869	0.852	0.861461	1.181	0.842853	1.152	0.790473
762075747	PREDICTED: NADP-dependent malic enzyme [Crassostrea gigas]	64	C gigas	31	828	31	608	67.7	6.43	2879.73	1.21	0.655824	1.1	0.961731	1.077	0.887651	0.92	0.761845	0.943	0.984132
762088534	PREDICTED: alpha-aminoadipic semialdehyde dehydrogenase [Crassostrea gigas]	70	C gigas	31	705	31	538	58.2	7.36	2478.69	1.099	0.821166	0.971	0.841509	1.172	0.670412	1.072	0.988781	0.877	0.908679
762143796	PREDICTED: cytosolic 10-formyltetrahydrofolate dehydrogenase-like [Crassostrea gigas]	42	C gigas	31	424	31	904	99.9	5.99	1235.96	0.676	0.876478	1.13	0.98516	0.853	0.865706	1.064	0.996291	1.543	0.103797
762129500	PREDICTED: T-complex protein 1 subunit gamma [Crassostrea gigas]	59	C gigas	30	470	30	555	60.9	6.49	1349.15	0.619	0.732876	1.499	0.723396	0.864	0.893721	1.253	0.675283	1.077	0.908679
762098425	PREDICTED: UDP-N-acetylhexosamine pyrophosphorylase isoform X1 [Crassostrea gigas]	68	C gigas	30	471	30	524	58.8	5.77	1261.69	1.14	0.77762	1.275	0.944039	0.993	0.97953	1.265	0.647398	0.714	0.422807
762125586	PREDICTED: glycogen [starch] synthase-like isoform X1 [Crassostrea gigas]	52	C gigas	30	395	30	696	80.3	6.4	1209.88	0.329	0.0136548	1.445	0.80394	0.753	0.505866	1.335	0.455691	1.362	0.353047
762074115	PREDICTED: uncharacterized protein LOC105335200 isoform X1 [Crassostrea gigas]	16	C gigas	30	223	30	2625	288.4	4.96	609.93	1.126	0.791617	1.186	0.992679	1.067	0.901068	0.961	0.86745	0.618	0.11326
1139740696	PREDICTED: myosin heavy chain, non-muscle [Crassostrea gigas]	21	C gigas	30	171	30	1969	228	5.44	475.31	0.891	0.984557	1.193	0.98786	0.663	0.172247	1.26	0.758312	1.226	0.635802
762117146	PREDICTED: fructose-bisphosphate aldolase [Crassostrea gigas]	91	C gigas	31	2390	29	363	39.5	7.01	8364.72	1.246	0.596554	0.93	0.738303	1.23	0.505866	0.932	0.801217	0.916	0.951796
762161947	PREDICTED: LOW QUALITY PROTEIN: calreticulin-like [Crassostrea gigas]	64	C gigas	29	998	29	442	51.2	4.75	3212.93	0.942	0.95165	1.502	0.719128	1.044	0.935571	1.121	0.946511	0.866	0.883116
762077372	PREDICTED: aldehyde dehydrogenase, mitochondrial [Crassostrea gigas]	64	C gigas	29	870	29	519	56.9	6.57	2920.68	0.93	0.954855	1.555	0.631318	0.97	0.992074	1.24	0.712858	0.902	0.941672
1139750151	PREDICTED: thimet oligopeptidase [Crassostrea gigas]	47	C gigas	29	568	29	700	80.5	6.47	1718.91	0.774	0.954855	1.417	0.856023	1.021	0.962839	1.052	0.995397	1.266	0.570628
1139849593	PREDICTED: V-type proton ATPase catalytic subunit A [Crassostrea gigas]	57	C gigas	29	537	29	636	70.8	5.31	1584.74	0.629	0.770683	1.417	0.85565	0.908	0.962839	1.157	0.880717	0.98	0.995368
762158555	PREDICTED: villin-1 isoform X1 [Crassostrea gigas]	44	C gigas	29	388	29	832	93.9	5.85	969.71	0.885	0.984557	0.831	0.450029	1.117	0.807934	1.141	0.909484	0.82	0.790211
1139842433	PREDICTED: uncharacterized protein LOC105317890 [Crassostrea gigas]	18	C gigas	29	287	29	2173	242.8	6.49	900.61	0.953	0.95165	1.046	0.906225	0.904	0.960518	0.944	0.829806	1.084	0.907022
762163513	PREDICTED: protein-glutamine gamma-glutamyltransferase K isoform X1 [Crassostrea gigas]	45	C gigas	29	293	29	753	84.9	6.09	890.35	0.682	0.889272	0.947	0.78276	1.251	0.448673	1.038	0.981776	1.118	0.84225
762158263	PREDICTED: uncharacterized protein LOC105320876 isoform X1 [Crassostrea gigas]	10	C gigas	29	113	29	4570	498.1	6.58	299.03	3.198	7.65546e-05	1.246	0.968829	0.812	0.847859	1.16	0.919597	0.986	0.994563
762091990	PREDICTED: selenium-binding protein 1 isoform X1 [Crassostrea gigas]	58	C gigas	28	760	28	487	54.2	6.38	2371.98	0.677	0.878723	0.949	0.788956	0.861	0.888082	1.163	0.868222	1.265	0.5716
762165574	PREDICTED: apoptosis-inducing factor 3 isoform X1 [Crassostrea gigas]	47	C gigas	28	433	28	829	90.4	4.64	1295.24	0.716	0.942394	1.123	0.977734	0.731	0.40442	1.054	0.996291	1.371	0.335961
762153536	PREDICTED: ATP synthase subunit beta, mitochondrial [Crassostrea gigas]	84	C gigas	27	1885	27	437	47.5	5.12	7248.14	1.104	0.81705	0.987	0.867328	0.973	0.989221	1.201	0.804367	0.706	0.388086
1139827952	PREDICTED: LOW QUALITY PROTEIN: ubiquitin-like modifier-activating enzyme 1 [Crassostrea gigas]	52	C gigas	39	721	27	1052	117.4	5.49	2250.48	0.69	0.895674	1.2	0.985299	0.983	0.98409	1.067	0.993945	1.096	0.881143
762108874	PREDICTED: fascin [Crassostrea gigas]	66	C gigas	27	675	27	499	55.6	6.64	2214.9	0.598	0.66655	1.102	0.963311	1.012	0.966403	1.059	0.999496	1.008	0.978168
762113492	PREDICTED: probable methylmalonate-semialdehyde dehydrogenase [acylating], mitochondrial [Crassostrea gigas]	65	C gigas	27	679	27	525	57.2	6.92	2080.75	1.119	0.800456	1.019	0.884879	1.065	0.90649	1.174	0.855544	0.901	0.941672
762091603	PREDICTED: citrate synthase, mitochondrial isoform X1 [Crassostrea gigas]	60	C gigas	27	755	27	439	49.4	6.96	1896.58	0.893	0.983502	1.086	0.944058	0.935	0.97953	0.994	0.928747	0.846	0.837064
762136934	PREDICTED: staphylococcal nuclease domain-containing protein 1-like [Crassostrea gigas]	42	C gigas	27	324	27	897	100.4	6.86	1030.92	0.705	0.924588	1.532	0.667012	0.794	0.67627	0.866	0.55758	1.144	0.804122
762118955	PREDICTED: aconitate hydratase, mitochondrial [Crassostrea gigas]	40	C gigas	27	370	27	783	84.6	7.25	986.74	0.792	0.972403	1.127	0.983957	0.806	0.716009	1.211	0.782083	1.008	0.976687
762106058	PREDICTED: 2-oxoglutarate dehydrogenase, mitochondrial isoform X3 [Crassostrea gigas]	37	C gigas	27	248	27	994	113.3	6.54	737.15	0.828	0.988552	1.127	0.982498	0.976	0.98409	1.243	0.706456	1.034	0.951796
762147159	PREDICTED: glutamate dehydrogenase, mitochondrial [Crassostrea gigas]	59	C gigas	28	727	26	542	60.1	7.72	2268	0.832	0.991073	1.043	0.906225	1.071	0.894933	1.129	0.927829	0.882	0.914552
762146054	PREDICTED: perilipin-2 isoform X2 [Crassostrea gigas]	71	C gigas	26	625	26	419	47.9	5.26	1934.21	0.399	0.0851845	1.528	0.673427	0.848	0.852322	1.011	0.948942	1.344	0.381645
1139820040	PREDICTED: sodium/potassium-transporting ATPase subunit alpha [Crassostrea gigas]	33	C gigas	26	393	26	1068	118.2	5.71	1022.2	0.856	0.996859	1.091	0.951325	0.725	0.376183	1.421	0.255297	0.703	0.377429
762148816	PREDICTED: ubiquitin carboxyl-terminal hydrolase 5 [Crassostrea gigas]	39	C gigas	26	288	26	795	89.2	5.27	868.95	0.728	0.943605	1.065	0.918165	0.966	0.997758	1.061	0.997485	1.114	0.843594
1172996264	elongation factor 1-alpha [Crassostrea gigas]	60	C gigas	25	1406	25	462	50.4	8.98	4755.53	0.928	0.954855	1.423	0.84799	0.834	0.824344	1.008	0.948942	0.98	0.995368
1139838253	PREDICTED: delta-1-pyrroline-5-carboxylate dehydrogenase, mitochondrial [Crassostrea gigas]	52	C gigas	25	545	25	568	63.6	8.13	1716.08	1.284	0.550458	0.771	0.265953	1.146	0.730929	0.958	0.865776	0.711	0.410904
762085346	PREDICTED: polyadenylate-binding protein 4-like [Crassostrea gigas]	49	C gigas	25	382	25	646	71.6	9.41	1100.9	0.76	0.95165	1.315	0.914743	0.805	0.711228	0.955	0.85679	1.289	0.511187
762101230	PREDICTED: T-complex protein 1 subunit eta isoform X1 [Crassostrea gigas]	59	C gigas	25	360	25	543	59.3	6.34	934.3	0.578	0.596554	1.35	0.894413	0.812	0.747288	1.276	0.609373	1.223	0.635802
762142625	PREDICTED: stress-70 protein, mitochondrial isoform X1 [Crassostrea gigas]	39	C gigas	25	286	25	690	75.1	6.16	807.57	1.062	0.881673	1.301	0.917996	0.852	0.861885	0.986	0.917829	0.978	0.997079
1139834542	PREDICTED: eukaryotic translation initiation factor 4 gamma 3 isoform X1 [Crassostrea gigas]	22	C gigas	25	216	25	1614	179.8	6.42	546.87	0.659	0.903872	1.342	0.901482	0.654	0.171322	0.846	0.505731	1.259	0.617077
762159872	PREDICTED: 14-3-3 protein epsilon [Crassostrea gigas]	73	C gigas	25	1483	24	256	29	4.83	4997.09	0.92	0.968375	1.268	0.951325	1.033	0.949598	1.044	0.98723	0.93	0.959371
762120196	PREDICTED: protein phosphatase 1B-like [Crassostrea gigas]	72	C gigas	24	574	24	381	41.9	5.06	1786.9	0.751	0.95165	1.173	0.997636	0.972	0.991067	1.118	0.948942	0.976	0.998462
762074236	PREDICTED: gelsolin-like protein 2 [Crassostrea gigas]	52	C gigas	25	559	24	367	41.9	5.67	1710.42	0.849	0.999729	1.402	0.867328	1.203	0.577764	1.379	0.348293	0.848	0.84225
762158801	PREDICTED: probable aminopeptidase NPEPL1 [Crassostrea gigas]	62	C gigas	24	455	24	519	55.9	6.83	1453.39	0.909	0.972403	1.049	0.906259	1.086	0.865706	1.122	0.946306	0.945	0.984132
762110080	PREDICTED: 4-aminobutyrate aminotransferase, mitochondrial [Crassostrea gigas]	60	C gigas	24	454	24	503	56.5	7.46	1208.23	0.94	0.951844	1.146	0.985299	1.142	0.744777	1.233	0.729449	1.045	0.951796
762087175	PREDICTED: echinoderm microtubule-associated protein-like 2 isoform X1 [Crassostrea gigas]	37	C gigas	24	343	24	882	97.2	7.28	1157.92	0.769	0.951844	1.286	0.931201	1.034	0.949598	0.96	0.86745	0.872	0.900194
762084413	PREDICTED: heat shock 70 kDa protein 4 [Crassostrea gigas]	48	C gigas	24	330	24	568	63.1	5.35	916.6	0.67	0.858473	1.216	0.98516	0.958	0.996047	1.006	0.948942	1.137	0.811419
762111269	PREDICTED: ATP-citrate synthase isoform X1 [Crassostrea gigas]	26	C gigas	24	298	24	1114	122.5	7.03	882.99	0.668	0.853086	1.252	0.965898	1.007	0.970072	1.107	0.948942	0.988	0.985117
762135299	PREDICTED: splicing factor 3B subunit 3 [Crassostrea gigas]	25	C gigas	24	192	24	1217	135.4	5.31	558.05	0.871	0.988552	1.158	0.985299	1.05	0.933803	0.981	0.907049	0.766	0.617077
1139810270	PREDICTED: vacuolar protein sorting-associated protein 13A [Crassostrea gigas]	22	C gigas	25	182	24	1777	198.6	6.9	502.85	0.802	0.997467	0.848	0.467613	1.253	0.380977	0.912	0.747905	1.242	0.637862
762141707	PREDICTED: ras GTPase-activating-like protein IQGAP1 isoform X1 [Crassostrea gigas]	22	C gigas	24	121	24	1672	191.8	5.76	281.66	0.648	0.811073	1.302	0.917778	0.744	0.466727	1.253	0.674711	1.127	0.81852
1139806122	PREDICTED: uncharacterized protein LOC105330618 [Crassostrea gigas]	9	C gigas	24	82	24	3904	432.8	6.65	210.96	1.167	0.65194	0.94	0.763059	1.087	0.869904	0.637	0.0357679	0.961	0.985117
1139829132	PREDICTED: putative uncharacterized oxidoreductase YDR541C [Crassostrea gigas]	68	C gigas	23	906	23	446	49.7	5.07	2969.83	0.964	0.95165	1.213	0.98516	1.101	0.836908	1.153	0.884519	0.825	0.790473
762169509	PREDICTED: 14-3-3 protein beta/alpha-A [Crassostrea gigas]	84	C gigas	25	1033	23	251	28.5	4.75	2843.73	1.021	0.924001	1.037	0.906225	1.087	0.864375	0.968	0.879238	1.028	0.951796
762099272	PREDICTED: opine dehydrogenase [Crassostrea gigas]	71	C gigas	23	778	23	404	44.4	5.63	2425.68	1.729	0.116778	0.542	0.00268325	1.093	0.851113	1.218	0.761956	1.394	0.29442
762128030	PREDICTED: cytosolic non-specific dipeptidase isoform X3 [Crassostrea gigas]	69	C gigas	27	774	23	472	52.6	5.54	2382.51	0.588	0.643046	1.259	0.96047	1.036	0.949219	1.125	0.937666	1.266	0.570628
762072586	PREDICTED: pyruvate kinase PKM [Crassostrea gigas]	54	C gigas	23	509	23	536	59.1	6.98	1729.95	0.84	0.997467	0.852	0.501522	0.96	0.997758	1.053	0.996291	1.042	0.951796
762091960	PREDICTED: V-type proton ATPase subunit B [Crassostrea gigas]	59	C gigas	23	423	23	528	58.6	5.76	1429.1	0.811	0.984557	1.228	0.983196	0.904	0.961326	1.033	0.974304	0.925	0.951796
1139812804	PREDICTED: T-complex protein 1 subunit delta [Crassostrea gigas]	60	C gigas	24	438	23	535	57.6	7.42	1381.66	0.684	0.89285	1.678	0.434475	0.84	0.834995	1.133	0.919597	0.971	0.998462
762136518	PREDICTED: actin-interacting protein 1 [Crassostrea gigas]	52	C gigas	23	391	23	603	65.3	7.15	1307.8	0.774	0.954855	1.261	0.960139	1.01	0.967599	1.111	0.948942	1.131	0.81438
762169306	PREDICTED: heterogeneous nuclear ribonucleoprotein R isoform X1 [Crassostrea gigas]	32	C gigas	23	419	23	628	69.2	8.73	1205.77	0.766	0.951844	1.383	0.867328	0.818	0.768423	0.843	0.468961	1.133	0.812713
762084043	PREDICTED: adenosylhomocysteinase 2 [Crassostrea gigas]	45	C gigas	23	313	23	536	59.3	6.99	894.64	1.024	0.921486	0.851	0.498249	1.155	0.705452	0.971	0.882924	0.789	0.699053
762110226	PREDICTED: procollagen-lysine,2-oxoglutarate 5-dioxygenase 3 [Crassostrea gigas]	41	C gigas	23	280	23	730	84.5	6.19	661.26	1.03	0.911691	1.001	0.867328	1.351	0.216354	0.857	0.515527	0.93	0.959371
762108388	PREDICTED: retinal dehydrogenase 1 [Crassostrea gigas]	76	C gigas	40	2885	22	495	53.5	6.47	9823.48	0.411	0.106562	0.927	0.730328	1.011	0.966403	0.712	0.0650833	1.314	0.46161
765826464	isocitrate dehydrogenase [NADP], mitochondrial-like [Crassostrea gigas]	51	C gigas	23	562	22	449	50.9	8.29	1760.02	0.874	0.987349	1.2	0.985299	0.964	0.999272	1.349	0.417168	0.872	0.901505
762086880	PREDICTED: 4-hydroxyphenylpyruvate dioxygenase-like [Crassostrea gigas]	66	C gigas	22	364	22	382	43.7	6.54	1135.95	0.974	0.95165	1.105	0.965898	0.983	0.98409	1.167	0.86745	0.86	0.869091
1139758747	PREDICTED: nidogen-1 [Crassostrea gigas]	25	C gigas	22	336	22	1109	122.1	4.94	964.66	0.76	0.95165	1.031	0.901955	0.902	0.957296	0.807	0.330432	1.153	0.790473
762144165	PREDICTED: valine--tRNA ligase isoform X1 [Crassostrea gigas]	28	C gigas	22	289	22	1064	121.3	6.83	814.82	0.655	0.822816	1.207	0.985299	0.922	0.972447	1.067	0.993945	1.205	0.689162
762090612	PREDICTED: neutral alpha-glucosidase AB isoform X1 [Crassostrea gigas]	30	C gigas	22	246	22	952	108.6	5.74	725.74	0.805	0.982874	1.328	0.906225	0.971	0.991341	1.009	0.948942	0.978	0.996547
762138581	PREDICTED: C-1-tetrahydrofolate synthase, cytoplasmic-like [Crassostrea gigas]	30	C gigas	22	227	22	934	100.5	7.58	668.37	0.689	0.895674	1.648	0.467613	0.854	0.869281	1.088	0.970476	1.003	0.984132
762121298	PREDICTED: 70 kDa neurofilament protein [Crassostrea gigas]	29	C gigas	22	257	22	933	106.7	4.63	544.75	0.973	0.95165	0.914	0.702009	0.945	0.98409	0.978	0.904955	1.072	0.918562
762116501	PREDICTED: collagen alpha-4(VI) chain-like [Crassostrea gigas]	30	C gigas	22	157	22	1214	130.5	5.48	501.61	0.758	0.95165	1.342	0.901955	0.396	7.76778e-07	0.601	0.00181014	1.163	0.769089
1139740095	PREDICTED: asparagine synthetase [glutamine-hydrolyzing] [Crassostrea gigas]	42	C gigas	22	136	22	601	68.2	6.38	357.33	0.998	0.942394	0.822	0.424984	1.159	0.695612	0.791	0.261266	0.757	0.600085
1139831756	PREDICTED: calponin-2 isoform X6 [Crassostrea gigas]	82	C gigas	39	3724	21	395	43.1	8.76	13647.6	1.192	0.67756	0.743	0.193684	1.152	0.710942	0.884	0.636549	0.865	0.882269
762094011	PREDICTED: coronin-1B isoform X5 [Crassostrea gigas]	52	C gigas	21	777	21	501	55.7	6.34	2571.55	0.903	0.978938	1.425	0.84168	1.053	0.925564	1.028	0.968363	0.798	0.731801
762094991	PREDICTED: putative aminopeptidase W07G4.4 [Crassostrea gigas]	76	C gigas	36	694	21	518	55.7	6.92	2184.07	0.632	0.782703	1.409	0.861231	1.14	0.750394	0.929	0.792881	1.042	0.951796
762148175	PREDICTED: adenosylhomocysteinase A [Crassostrea gigas]	47	C gigas	21	621	21	433	47.5	6.35	1832.41	0.927	0.955571	1.034	0.904036	0.839	0.834583	1.238	0.721394	1.045	0.951796
762105636	PREDICTED: alanine aminotransferase 2 [Crassostrea gigas]	58	C gigas	21	474	21	481	53.2	7.44	1508.63	0.916	0.971594	0.973	0.848638	0.999	0.976593	0.963	0.868222	0.951	0.984132
762138079	PREDICTED: 1,5-anhydro-D-fructose reductase-like [Crassostrea gigas]	67	C gigas	21	492	21	319	36.2	6.87	1327.92	0.666	0.853059	1.032	0.902128	0.908	0.962839	0.924	0.775302	1.134	0.811419
762090022	PREDICTED: T-complex protein 1 subunit alpha isoform X1 [Crassostrea gigas]	53	C gigas	21	401	21	556	59.9	6.57	1177.71	0.668	0.853086	1.473	0.762196	0.808	0.723158	1.218	0.760918	0.991	0.984132
1139747616	PREDICTED: dihydropyrimidine dehydrogenase [NADP(+)], partial [Crassostrea gigas]	37	C gigas	21	252	21	917	99.9	6.81	809.27	0.791	0.972403	1.02	0.884985	0.898	0.950208	0.969	0.880717	0.795	0.7214
762130073	PREDICTED: galectin-4 [Crassostrea gigas]	46	C gigas	21	307	21	555	63.4	5.07	786.64	0.419	0.123515	1.56	0.624858	0.821	0.778927	1.165	0.868222	1.059	0.93791
762159895	PREDICTED: threonine--tRNA ligase, cytoplasmic isoform X2 [Crassostrea gigas]	35	C gigas	21	276	21	711	82	7.24	785.2	0.652	0.81705	1.299	0.918165	0.906	0.962839	1.036	0.980226	1.221	0.639717
762095272	PREDICTED: isocitrate dehydrogenase [NADP] cytoplasmic [Crassostrea gigas]	63	C gigas	22	302	21	410	46.3	6.55	779.76	0.705	0.924516	1.441	0.812619	0.986	0.983216	1.092	0.966761	1.143	0.806249
762136897	PREDICTED: 6-phosphogluconate dehydrogenase, decarboxylating [Crassostrea gigas]	47	C gigas	21	273	21	484	53.1	7.36	734.08	0.482	0.289128	1.327	0.906225	0.879	0.925564	1.171	0.864487	0.902	0.941672
762076444	PREDICTED: uncharacterized protein LOC105340946 [Crassostrea gigas]	54	C gigas	21	251	21	463	51.8	6.49	691.8	1.132	0.787183	1.143	0.98516	0.921	0.971864	1.029	0.969922	0.766	0.617077
762111562	PREDICTED: alanine--tRNA ligase, cytoplasmic [Crassostrea gigas]	30	C gigas	21	186	21	965	107	5.78	473.6	0.645	0.805306	1.206	0.985299	0.969	0.994203	1.416	0.296389	1.037	0.951796
762144218	PREDICTED: chloride intracellular channel protein 2 [Crassostrea gigas]	78	C gigas	20	654	20	292	32.9	5.44	2001.73	0.882	0.984557	1.186	0.992679	1.005	0.973499	1.055	0.996744	0.928	0.95489
762164777	PREDICTED: uncharacterized protein LOC105323307 [Crassostrea gigas]	67	C gigas	20	514	20	391	43.3	4.91	1914.49	3.703	9.34982e-06	0.922	0.719341	1.286	0.354688	1.422	0.253627	0.42	8.73191e-05
765826483	uncharacterized protein LOC105326445 [Crassostrea gigas]	69	C gigas	22	381	20	342	38.4	7.14	1166.05	1.369	0.408826	0.442	4.66789e-05	0.539	0.00391309	1.799	0.00432334	0.634	0.151738
762092527	PREDICTED: propionyl-CoA carboxylase beta chain, mitochondrial [Crassostrea gigas]	47	C gigas	20	308	20	544	59.1	8.03	935.45	0.969	0.95165	1.033	0.902881	0.875	0.915391	1.209	0.78604	0.971	0.998462
762075780	PREDICTED: talin-1-like [Crassostrea gigas]	36	C gigas	22	257	20	914	100.4	6.32	891.66	0.743	0.95165	1.23	0.981543	0.676	0.185806	0.94	0.825946	1.245	0.608042
762086948	PREDICTED: tryptophan--tRNA ligase, cytoplasmic isoform X2 [Crassostrea gigas]	71	C gigas	24	299	20	417	47.4	6.04	855.17	1.422	0.365489	1.16	0.988931	0.935	0.97953	1.645	0.0300612	0.85	0.843179
762170782	PREDICTED: cullin-associated NEDD8-dissociated protein 1 isoform X2 [Crassostrea gigas]	23	C gigas	20	217	20	1235	138.7	6.18	592.66	0.682	0.889786	1.054	0.914743	0.852	0.861885	1.332	0.477025	1.103	0.864706
762107513	PREDICTED: inter-alpha-trypsin inhibitor heavy chain H4-like [Crassostrea gigas]	41	C gigas	20	169	20	682	75	8.73	549.11	1.116	0.749402	0.636	0.035236	1.089	0.861461	0.98	0.908515	0.726	0.47339
762138943	PREDICTED: basic leucine zipper and W2 domain-containing protein 1 [Crassostrea gigas]	43	C gigas	20	184	20	419	48.6	6.42	525.39	0.683	0.890419	1.323	0.906225	0.763	0.54741	1.088	0.970476	1.014	0.968307
762128139	PREDICTED: trifunctional enzyme subunit alpha, mitochondrial-like [Crassostrea gigas]	34	C gigas	20	189	20	762	83	8.44	499.9	0.704	0.924238	1.141	0.98516	0.872	0.90649	1.159	0.87637	0.812	0.763239
762168651	PREDICTED: vigilin [Crassostrea gigas]	22	C gigas	20	101	20	1246	140.4	7.21	301.7	0.56	0.657813	1.516	0.790312	0.564	0.0137411	1.012	0.948942	1.52	0.184298
1139831749	PREDICTED: calponin-2 isoform X2 [Crassostrea gigas]	86	C gigas	35	2902	19	483	51.4	8.54	10498	1.318	0.506373	0.919	0.719099	1.026	0.959225	0.925	0.776202	0.979	0.995368
762133002	PREDICTED: malate dehydrogenase, cytoplasmic [Crassostrea gigas]	53	C gigas	19	1013	19	333	36.4	6.57	3180.08	0.553	0.529453	1.265	0.95384	0.942	0.98409	0.983	0.912952	1.33	0.414856
762143735	PREDICTED: triosephosphate isomerase [Crassostrea gigas]	86	C gigas	19	859	19	251	27.3	7.18	2974.05	0.992	0.942394	1.013	0.874647	1.093	0.851113	1.01	0.948942	0.991	0.984132
762103501	PREDICTED: malate dehydrogenase, mitochondrial [Crassostrea gigas]	82	C gigas	19	736	19	340	36.1	8.06	2800.79	1.115	0.807004	1.013	0.874647	0.922	0.973669	1.172	0.864093	0.795	0.719408
762154232	PREDICTED: 60S acidic ribosomal protein P0 [Crassostrea gigas]	78	C gigas	20	682	19	314	34.1	8.63	2315.26	0.698	0.911416	1.493	0.730328	0.747	0.479005	0.873	0.583387	1.106	0.862221
762118428	PREDICTED: 60S ribosomal protein L5 [Crassostrea gigas]	57	C gigas	19	587	19	298	34.5	9.66	1980.9	0.604	0.678426	1.445	0.80394	0.878	0.923209	1.001	0.947609	0.993	0.984132
762108348	PREDICTED: F-actin-capping protein subunit alpha-1 isoform X2 [Crassostrea gigas]	72	C gigas	19	411	19	289	32.3	6.11	1525.06	0.897	0.980073	1.235	0.975676	1.006	0.971864	1.127	0.931555	0.793	0.710436
762142375	PREDICTED: heterogeneous nuclear ribonucleoprotein D-like isoform X1 [Crassostrea gigas]	36	C gigas	19	462	19	337	37.7	5.22	1515.06	0.589	0.643046	1.157	0.985299	0.766	0.561289	1.07	0.991452	1.6	0.0648462
1139839499	PREDICTED: annexin A7 [Crassostrea gigas]	31	C gigas	19	436	19	605	63.6	9.04	1267	0.469	0.249821	0.837	0.467613	0.849	0.856611	0.848	0.487843	1.508	0.138104
762070000	PREDICTED: T-complex protein 1 subunit zeta [Crassostrea gigas]	48	C gigas	19	332	19	531	58.3	6.67	964.98	0.697	0.906043	1.331	0.906225	0.817	0.759672	1.177	0.848925	1.029	0.951796
762135052	PREDICTED: hydroxyacid-oxoacid transhydrogenase, mitochondrial-like isoform X1 [Crassostrea gigas]	48	C gigas	19	299	19	468	50.9	7.25	936.79	0.87	0.988552	1.272	0.946569	1.058	0.918517	1.072	0.988317	0.822	0.790473
762108445	PREDICTED: adenylate kinase isoenzyme 5 isoform X1 [Crassostrea gigas]	24	C gigas	19	293	19	997	111.4	8.38	853.68	0.764	0.95165	0.993	0.867328	1.051	0.932741	0.947	0.83987	1.021	0.95489
762113625	PREDICTED: aminoacylase-1 [Crassostrea gigas]	50	C gigas	19	311	19	401	45.5	6.01	838.59	0.909	0.957129	0.817	0.321223	0.906	0.962839	1.292	0.58291	1.119	0.841679
762115738	PREDICTED: septin-7 isoform X1 [Crassostrea gigas]	39	C gigas	19	251	19	589	66.8	8.31	744.12	0.656	0.822816	1.256	0.961744	0.975	0.984849	1.08	0.981558	0.89	0.926034
762103118	PREDICTED: long-chain-fatty-acid--CoA ligase 1 isoform X1 [Crassostrea gigas]	34	C gigas	19	241	19	705	78	6.61	717.66	0.449	0.197307	1.045	0.906225	0.751	0.500559	1.235	0.725357	0.961	0.987629
762077620	PREDICTED: uncharacterized protein LOC105345263 [Crassostrea gigas]	38	C gigas	19	246	19	660	73.6	5.95	713.95	0.643	0.800456	1.243	0.969073	0.834	0.824344	1.361	0.391932	1.426	0.239582
762149748	PREDICTED: hexokinase-1 [Crassostrea gigas]	48	C gigas	19	211	19	464	51.6	5.54	671.77	0.601	0.675808	1.2	0.985299	0.892	0.941297	1.177	0.848925	1	0.984132
762101092	PREDICTED: uncharacterized protein LOC105332204 isoform X1 [Crassostrea gigas]	33	C gigas	19	221	19	820	92.4	8.78	667.34	0.962	0.95165	1.075	0.931201	1.076	0.888287	0.805	0.318089	1.107	0.860637
1139805781	PREDICTED: propionyl-CoA carboxylase alpha chain, mitochondrial [Crassostrea gigas]	32	C gigas	19	150	19	721	80.3	6.73	410.89	0.575	0.591498	1.144	0.98516	0.819	0.769014	1.523	0.112471	1.383	0.317222
1139806898	PREDICTED: flotillin-2a [Crassostrea gigas]	42	C gigas	19	146	19	565	61.9	5.85	395.68	0.789	0.971878	1.267	0.951479	0.71	0.307426	1.234	0.771881	0.883	0.923083
762147231	PREDICTED: general vesicular transport factor p115 [Crassostrea gigas]	24	C gigas	19	148	19	944	105.9	4.83	375.77	0.794	0.991846	0.958	0.738303	1.132	0.768946	1.103	0.966761	0.875	0.908679
762101186	PREDICTED: asparagine--tRNA ligase, cytoplasmic [Crassostrea gigas]	37	C gigas	19	118	19	558	64.3	5.99	301.74	0.601	0.809029	1.386	0.871529	0.911	0.963646	1.049	0.991452	0.993	0.984132
1139819377	PREDICTED: pregnancy zone protein [Crassostrea gigas]	17	C gigas	22	120	19	1546	171.6	5.14	291.52	0.503	0.359926	1.528	0.673427	1.224	0.572614	0.963	0.868222	0.959	0.995368
762122488	PREDICTED: clathrin heavy chain 1 isoform X1 [Crassostrea gigas]	16	C gigas	19	65	19	1691	193	5.53	174.26	0.508	0.483121	1.987	0.354585	0.553	0.0217744	1.045	0.987795	1.727	0.0606262
1139746804	PREDICTED: mucin-2 [Crassostrea gigas]	11	C gigas	19	55	19	2669	292.4	5.59	158.12	1.242	0.733389	1.119	0.960139	0.531	0.0730138	0.676	0.116439	1.219	0.763239
1139824148	PREDICTED: uncharacterized protein LOC105340223 isoform X1 [Crassostrea gigas]	40	C gigas	63	1205	18	1984	219.1	4.08	3650.01	1.025	0.920174	0.994	0.867328	0.99	0.97953	1.212	0.775899	1.009	0.975971
762131412	PREDICTED: alpha-crystallin A chain [Crassostrea gigas]	78	C gigas	18	927	18	201	23.1	5.76	3195.05	0.769	0.951844	0.953	0.798975	1.15	0.715432	0.726	0.090606	1.387	0.306648
762134767	PREDICTED: uncharacterized protein LOC105344531 [Crassostrea gigas]	88	C gigas	18	793	18	225	26	7.02	2799.18	0.922	0.965466	1.008	0.871529	1.209	0.561289	0.873	0.581201	1.058	0.939339
762086868	PREDICTED: collagen alpha-1(XII) chain-like isoform X2 [Crassostrea gigas]	61	C gigas	28	797	18	422	47	5.43	2541.27	0.082	7.98351e-14	0.893	0.641144	0.559	0.00843923	0.689	0.0357692	2.432	1.2457e-05
156229287	non-selenium glutathione peroxidase [Crassostrea gigas]	74	C gigas	18	817	18	221	24.4	6.76	2378.52	0.869	0.988552	1.133	0.98516	0.999	0.976593	1.256	0.667414	0.973	0.999849
762095732	PREDICTED: cAMP-dependent protein kinase regulatory subunit isoform X1 [Crassostrea gigas]	46	C gigas	18	610	18	413	45.5	5.01	2074.23	1.176	0.705523	0.939	0.761608	1.034	0.949598	1.036	0.978101	1.068	0.925092
762110958	PREDICTED: annexin A7 [Crassostrea gigas]	68	C gigas	22	522	18	313	35.1	6.44	1512.47	0.452	0.205097	1.161	0.989145	1.001	0.975508	1.053	0.996291	1.012	0.969899
762167588	PREDICTED: far upstream element-binding protein 1 isoform X1 [Crassostrea gigas]	36	C gigas	18	348	18	708	72.3	7.12	1033.59	0.55	0.521019	1.19	0.99137	0.859	0.881178	1.002	0.948726	1.396	0.289615
762146377	PREDICTED: hydroxyacyl-coenzyme A dehydrogenase, mitochondrial [Crassostrea gigas]	57	C gigas	18	364	18	309	33.6	8.84	997.47	1.231	0.624748	1.201	0.985299	1.037	0.946312	1.065	0.995819	0.852	0.849786
762114367	PREDICTED: succinate dehydrogenase [ubiquinone] flavoprotein subunit, mitochondrial [Crassostrea gigas]	42	C gigas	18	239	18	664	72.7	7.12	827.67	0.687	0.895097	1.182	0.994467	0.876	0.918397	1.273	0.620965	1.058	0.939339
762136476	PREDICTED: lupus La protein homolog [Crassostrea gigas]	46	C gigas	18	256	18	389	44.9	6.52	764.04	0.915	0.971594	1.278	0.941298	0.889	0.936083	0.887	0.654302	0.964	0.991471
1139738838	PREDICTED: serine--tRNA ligase, cytoplasmic [Crassostrea gigas]	45	C gigas	18	247	18	509	58.3	6.37	716.42	0.78	0.965466	1.389	0.867328	0.943	0.98409	1.196	0.815948	1.064	0.927876
762115821	PREDICTED: microtubule-associated protein futsch isoform X1 [Crassostrea gigas]	39	C gigas	18	225	18	672	74.3	4.3	700.94	0.667	0.853086	1.505	0.719099	0.926	0.975508	1.43	0.240435	1.045	0.951781
762090156	PREDICTED: lysosomal alpha-glucosidase [Crassostrea gigas]	25	C gigas	18	267	18	955	107.3	7.23	675.6	0.91	0.972403	0.942	0.763059	1.218	0.535246	0.863	0.543075	1.042	0.951796
762146261	PREDICTED: histidine--tRNA ligase, cytoplasmic isoform X2 [Crassostrea gigas]	41	C gigas	18	238	18	515	58	6.01	623.11	0.837	0.99537	1.436	0.821482	0.928	0.976593	0.964	0.868222	0.93	0.959943
762112868	PREDICTED: septin-11 isoform X3 [Crassostrea gigas]	56	C gigas	18	232	18	416	47.7	8.29	604.19	0.719	0.942394	1.368	0.87292	0.916	0.966403	0.991	0.923472	0.988	0.985117
762080597	PREDICTED: heterogeneous nuclear ribonucleoprotein U-like protein 1 [Crassostrea gigas]	27	C gigas	18	147	18	754	84.1	5.29	489.42	0.735	0.95165	1.239	0.969868	0.919	0.970072	0.914	0.742565	1.026	0.951796
762123558	PREDICTED: eukaryotic translation initiation factor 3 subunit L-like [Crassostrea gigas]	40	C gigas	18	175	18	549	64.7	6.8	453.23	0.584	0.664348	1.377	0.881208	0.98	0.98409	1.126	0.943015	0.971	0.998462
762146109	PREDICTED: mitochondrial-processing peptidase subunit beta [Crassostrea gigas]	44	C gigas	18	178	18	468	52.5	6.68	414.87	0.915	0.971594	1.221	0.98516	0.855	0.873894	0.931	0.801217	0.994	0.984132
762096631	PREDICTED: 26S proteasome non-ATPase regulatory subunit 1 [Crassostrea gigas]	25	C gigas	18	138	18	979	109.1	5.24	381.49	0.585	0.685866	1.217	0.985299	0.82	0.809672	1.095	0.966926	1.056	0.943176
762130942	PREDICTED: actin-2-like [Crassostrea gigas]	63	C gigas	29	2056	17	535	59.3	5.08	5395.78	0.926	0.958697	1.026	0.896326	0.972	0.990523	0.963	0.868222	0.99	0.984504
1139839882	PREDICTED: troponin I [Crassostrea gigas]	49	C gigas	23	1083	17	388	46.3	6.61	3194.36	1.181	0.696615	1.064	0.917996	0.863	0.892429	0.691	0.0376407	0.931	0.961039
762073928	PREDICTED: sarcoplasmic calcium-binding protein isoform X2 [Crassostrea gigas]	74	C gigas	17	803	17	178	20.9	5.05	2419.36	1.955	0.0410378	0.666	0.0590281	0.95	0.98409	2.149	3.24689e-05	1.415	0.257738
762122189	PREDICTED: kyphoscoliosis peptidase [Crassostrea gigas]	92	C gigas	17	673	17	215	24	7.88	2042.28	0.978	0.95165	0.909	0.685761	1.316	0.284593	1.058	0.999298	0.975	0.998548
762162096	PREDICTED: guanine nucleotide-binding protein subunit beta [Crassostrea gigas]	69	C gigas	17	403	17	341	37.3	6	1454.35	1.104	0.81705	0.918	0.716136	0.835	0.824344	1.242	0.70979	0.728	0.486284
762143682	PREDICTED: probable phosphoglycerate mutase [Crassostrea gigas]	70	C gigas	17	465	17	250	28.6	7.81	1418.38	0.933	0.954219	0.996	0.867328	1.059	0.915624	1.331	0.463936	1.333	0.407383
762122081	PREDICTED: catalase [Crassostrea gigas]	51	C gigas	20	435	17	511	58	8.22	1311.79	1.241	0.602335	1.322	0.906225	1.021	0.962839	0.983	0.912952	0.949	0.984132
765826397	uncharacterized protein LOC105339901 [Crassostrea gigas]	48	C gigas	20	394	17	516	58.4	7.55	1143.63	0.761	0.95165	1.34	0.902881	0.99	0.980657	0.988	0.919597	0.744	0.553503
762151311	PREDICTED: T-complex protein 1 subunit epsilon-like isoform X1 [Crassostrea gigas]	47	C gigas	18	328	17	538	59.2	7.49	931.68	0.515	0.397351	1.338	0.904036	0.806	0.715432	1.206	0.794729	1.232	0.623817
762167906	PREDICTED: copine-3 isoform X1 [Crassostrea gigas]	43	C gigas	20	327	17	590	65.8	6.86	840.4	0.87	0.988552	0.969	0.835488	1.104	0.824344	1.1	0.959606	0.621	0.118514
1139818879	PREDICTED: D-3-phosphoglycerate dehydrogenase [Crassostrea gigas]	44	C gigas	17	262	17	509	52.8	7.52	787.13	0.593	0.654287	0.914	0.703083	0.877	0.91942	1.529	0.104699	1.324	0.432379
762088760	PREDICTED: methenyltetrahydrofolate synthase domain-containing protein [Crassostrea gigas]	34	C gigas	17	315	17	525	60.8	9.07	761.26	0.678	0.882493	1.418	0.853952	0.815	0.753098	0.986	0.917402	1.378	0.32682
762089599	PREDICTED: fumarylacetoacetase [Crassostrea gigas]	55	C gigas	17	228	17	419	46.3	5.78	741.73	0.856	0.997467	1.091	0.951325	1.03	0.954201	1.282	0.587708	0.836	0.812713
762164357	PREDICTED: serine hydroxymethyltransferase, mitochondrial [Crassostrea gigas]	43	C gigas	17	194	17	489	54.6	8.79	602.13	1.395	0.401291	0.919	0.719099	0.973	0.988385	0.856	0.508248	0.724	0.47339
762141840	PREDICTED: lethal(2) giant larvae protein homolog 2-like isoform X1 [Crassostrea gigas]	20	C gigas	17	207	17	1120	124.1	5.25	531.94	0.955	0.95165	1.258	0.961731	0.836	0.824344	1.272	0.63033	0.902	0.941672
1139836168	PREDICTED: disks large homolog 1 [Crassostrea gigas]	31	C gigas	17	147	17	871	96.5	5.48	512.88	1.075	0.854469	1.007	0.868316	0.967	0.984849	1.128	0.948942	0.857	0.862221
1139825742	PREDICTED: serine/threonine-protein phosphatase 2B catalytic subunit 3 isoform X1 [Crassostrea gigas]	37	C gigas	17	204	17	509	57.6	6.05	490.4	1.168	0.725043	1.083	0.940985	1.011	0.966403	0.941	0.829034	0.978	0.997079
762108709	PREDICTED: sorting nexin-2 [Crassostrea gigas]	35	C gigas	17	154	17	512	58.5	5.14	454.78	0.646	0.81705	1.006	0.867473	0.973	0.989221	1.203	0.801217	1	0.984132
762136938	PREDICTED: phosphoacetylglucosamine mutase [Crassostrea gigas]	34	C gigas	17	147	17	550	59.9	6.37	415.58	0.503	0.507466	1.276	0.955243	0.989	0.976593	1.073	0.991452	0.942	0.984132
762155414	PREDICTED: prolyl endopeptidase [Crassostrea gigas]	33	C gigas	17	137	17	706	79.9	5.78	395.45	0.916	0.954855	1.21	0.985299	1.038	0.934446	0.953	0.86745	1.007	0.984132
1139828765	PREDICTED: titin-like isoform X5 [Crassostrea gigas]	11	C gigas	17	99	17	6548	725.4	4.15	334.12	1.341	0.427205	1.251	0.971351	0.951	0.998586	0.869	0.601173	0.937	0.975971
762150070	PREDICTED: U5 small nuclear ribonucleoprotein 200 kDa helicase [Crassostrea gigas]	12	C gigas	17	122	17	2087	238	5.64	325.74	0.55	0.643046	0.79	0.300882	0.753	0.571772	0.905	0.761845	0.917	0.952049
1139739099	PREDICTED: piwi-like protein 1 isoform X1 [Crassostrea gigas]	24	C gigas	17	128	17	873	98.8	9.31	285.42	0.496	0.461226	0.966	0.774416	0.531	0.00276501	0.816	0.411491	1.137	0.811419
762168522	PREDICTED: hypoxia up-regulated protein 1 isoform X1 [Crassostrea gigas]	26	C gigas	17	49	17	1012	114.1	5.62	118.96	1.118	0.754053	1.457	0.867328	0.803	0.78539	0.97	0.87637	1.012	0.968946
1139835199	PREDICTED: meprin A subunit beta-like [Crassostrea gigas]	45	C gigas	16	471	16	394	44.6	5.03	1793.32	0.765	0.951844	1.731	0.35445	0.288	2.64761e-12	0.842	0.464281	0.805	0.750015
1139845128	PREDICTED: spliceosome RNA helicase DDX39B [Crassostrea gigas]	48	C gigas	16	466	16	426	48.7	5.66	1499.35	0.764	0.95165	1.243	0.969073	0.848	0.853252	1.126	0.933503	1.006	0.984132
762159356	PREDICTED: ATP-dependent 6-phosphofructokinase [Crassostrea gigas]	48	C gigas	16	360	16	412	44.7	6.01	1117.28	0.954	0.95165	0.942	0.763059	0.911	0.963646	1.034	0.974854	1.244	0.613079
762111198	PREDICTED: 40S ribosomal protein S3 [Crassostrea gigas]	69	C gigas	16	373	16	239	26.3	9.58	1028.85	0.637	0.788409	1.644	0.469474	0.879	0.925564	1.039	0.981776	0.985	0.987983
762125786	PREDICTED: guanine nucleotide-binding protein subunit beta-2-like 1 [Crassostrea gigas]	79	C gigas	16	320	16	317	35	7.12	1026.1	0.45	0.199136	1.621	0.506572	0.805	0.711476	1.22	0.757565	1.152	0.790473
762104885	PREDICTED: calumenin isoform X1 [Crassostrea gigas]	47	C gigas	16	272	16	339	39.5	4.6	877.29	0.856	0.997463	0.868	0.561756	1.082	0.874409	1.129	0.927492	1.053	0.940067
762138525	PREDICTED: target of Myb protein 1 isoform X1 [Crassostrea gigas]	45	C gigas	16	254	16	530	58.9	4.87	850.25	0.736	0.95165	1.24	0.969073	1.037	0.946312	1.205	0.798184	1.033	0.951796
762070414	PREDICTED: octopine dehydrogenase [Crassostrea gigas]	54	C gigas	16	250	16	408	45.1	5.2	836.41	1.17	0.721858	0.82	0.421116	1.053	0.925564	1.245	0.701638	0.898	0.939652
40642988	ribosomal protein S3a, partial [Crassostrea gigas]	59	C gigas	16	290	16	263	29.9	9.85	740.21	0.448	0.195184	1.704	0.391661	0.777	0.610942	1.027	0.967253	1.236	0.617077
762155992	PREDICTED: xaa-Pro aminopeptidase 1 isoform X1 [Crassostrea gigas]	32	C gigas	16	212	16	732	81.9	6.4	652.9	0.759	0.95165	1.099	0.960452	0.837	0.826114	1.067	0.993945	0.917	0.951796
762104107	PREDICTED: stress-induced-phosphoprotein 1 [Crassostrea gigas]	34	C gigas	16	245	16	564	63.1	5.74	652.57	0.608	0.694684	1.18	0.996193	0.918	0.969863	1.002	0.948726	1.232	0.623817
762159079	PREDICTED: glycerol-3-phosphate dehydrogenase [NAD(+)], cytoplasmic [Crassostrea gigas]	52	C gigas	17	211	16	370	41.1	5.86	641.6	0.955	0.95165	1.156	0.985299	0.896	0.949598	1.042	0.984468	1.099	0.871885
1139853925	PREDICTED: xaa-Pro dipeptidase [Crassostrea gigas]	35	C gigas	16	196	16	499	56.2	5.76	558.95	0.857	0.996859	1.168	0.992753	1.036	0.947637	1.117	0.948942	1.141	0.809126
762143255	PREDICTED: eukaryotic translation initiation factor 3 subunit E [Crassostrea gigas]	44	C gigas	16	215	16	438	51	5.4	496.47	0.589	0.676879	1.328	0.906225	0.886	0.934446	1.122	0.946511	0.969	0.99727
1139832971	PREDICTED: cysteine--tRNA ligase, cytoplasmic [Crassostrea gigas]	30	C gigas	16	168	16	592	68.2	8.06	420.23	0.125	2.05284e-09	1.734	0.348546	0.976	0.98409	0.854	0.505731	2.705	6.13104e-07
762114296	PREDICTED: NADP-dependent malic enzyme [Crassostrea gigas]	34	C gigas	16	161	16	578	64.2	7.02	418.18	0.465	0.238065	1.197	0.985299	1.02	0.962839	1.241	0.710459	0.974	0.999849
762131398	PREDICTED: EH domain-containing protein 3 [Crassostrea gigas]	38	C gigas	16	134	16	536	61.8	6.83	337.42	0.631	0.782875	1.164	0.985299	0.796	0.681888	1.125	0.948726	1.174	0.760035
1139818745	PREDICTED: plasma membrane calcium-transporting ATPase 2 [Crassostrea gigas]	17	C gigas	16	115	16	1280	141.2	6.55	328.93	1.143	0.724024	1.074	0.917778	0.701	0.324391	1.358	0.424174	0.651	0.2059
762076700	PREDICTED: ATP-dependent RNA helicase DDX3Y isoform X1 [Crassostrea gigas]	27	C gigas	18	119	16	791	87.1	8.5	311.01	0.426	0.224675	1.398	0.867328	0.761	0.586449	0.814	0.412231	1.453	0.217944
762097545	PREDICTED: AP-1 complex subunit beta-1 [Crassostrea gigas]	24	C gigas	16	100	16	931	103.2	5.08	259.78	0.731	0.954855	1.55	0.727592	0.871	0.935571	1.172	0.919597	0.957	0.993094
762121770	PREDICTED: DNA damage-binding protein 1 [Crassostrea gigas]	20	C gigas	16	90	16	1139	126.9	5.29	179.56	1.04	0.837244	1.06	0.906225	0.987	0.97953	0.865	0.627471	0.778	0.758353
762100415	PREDICTED: muscle M-line assembly protein unc-89 isoform X1 [Crassostrea gigas]	7	C gigas	16	42	16	3045	340.1	5.1	97.05	1.443	0.241664	1.604	0.570017	0.91	0.97953	0.61	0.0487923	1.116	0.882269
762163253	PREDICTED: fructose-1,6-bisphosphatase 1 [Crassostrea gigas]	58	C gigas	15	532	15	337	36.8	6.7	1876.13	0.654	0.821125	1.165	0.992532	0.993	0.97953	1.124	0.941873	1.031	0.951796
762099145	PREDICTED: uncharacterized protein LOC105331471 [Crassostrea gigas]	65	C gigas	15	438	15	241	27.7	5.47	1345.68	0.478	0.275381	1.074	0.931201	0.934	0.97953	0.878	0.605713	1.341	0.389789
40642994	myosin essential light chain, partial [Crassostrea gigas]	82	C gigas	15	424	15	159	18.2	4.6	1323.23	1.259	0.577602	1.596	0.557069	0.553	0.00679655	0.696	0.0430569	1.19	0.724368
762118260	PREDICTED: annexin A7 [Crassostrea gigas]	61	C gigas	15	376	15	313	34.8	4.44	1273.51	0.919	0.969563	1.056	0.914743	0.968	0.994996	1.145	0.904955	1.005	0.984132
762115659	PREDICTED: ubiquitin carboxyl-terminal hydrolase-like [Crassostrea gigas]	75	C gigas	15	360	15	224	24.9	4.92	1187.96	0.539	0.479783	1.343	0.901955	1.12	0.804678	1.068	0.993945	1.17	0.758948
762086870	PREDICTED: collagen alpha-1(XIV) chain-like isoform X2 [Crassostrea gigas]	49	C gigas	15	272	15	408	45.2	6.04	1055.23	0.38	0.0547858	0.767	0.253627	1.568	0.0237767	0.707	0.0577333	1.384	0.313734
762116063	PREDICTED: lysosomal aspartic protease isoform X1 [Crassostrea gigas]	47	C gigas	15	294	15	393	42.7	8.6	1003.37	0.828	0.988552	2.255	0.0203518	0.936	0.97953	0.955	0.85679	1.108	0.86005
1139845541	PREDICTED: tropomodulin-1 [Crassostrea gigas]	39	C gigas	15	371	15	365	41.3	5.07	949.05	1.029	0.913239	1.012	0.8744	0.755	0.507176	0.89	0.665557	0.987	0.987629
762102529	PREDICTED: drebrin-like protein [Crassostrea gigas]	67	C gigas	15	260	15	325	36.2	5.39	883.88	0.804	0.982874	1.186	0.992679	1.004	0.974886	1.061	0.997485	1.028	0.951796
1139856787	PREDICTED: peptidyl-prolyl cis-trans isomerase B [Crassostrea gigas]	56	C gigas	15	280	15	209	22.8	8.95	780.48	1.012	0.933926	1.667	0.448248	1.032	0.949708	1.028	0.968363	0.992	0.984132
762074306	PREDICTED: 60S ribosomal protein L6 [Crassostrea gigas]	57	C gigas	15	262	15	228	25.9	10.52	696.08	0.417	0.11837	1.505	0.719099	0.789	0.66429	0.878	0.605713	1.57	0.0839853
1139822610	PREDICTED: dihydrolipoyl dehydrogenase, mitochondrial-like [Crassostrea gigas]	46	C gigas	15	212	15	468	50.5	6.13	694.59	0.81	0.984557	1.091	0.951325	0.927	0.976593	1.229	0.74125	0.915	0.951796
762109996	PREDICTED: src substrate cortactin-like isoform X1 [Crassostrea gigas]	37	C gigas	15	243	15	570	64.1	5.08	684.66	0.574	0.586347	1.083	0.941755	1.056	0.922574	1.086	0.972375	1.093	0.885421
762111818	PREDICTED: beta-galactosidase-1-like protein 2 [Crassostrea gigas]	46	C gigas	15	190	15	389	44.7	5.08	653.99	0.877	0.984557	0.574	0.0072202	0.323	1.42502e-09	0.836	0.439449	0.64	0.283794
1139792807	PREDICTED: ribosomal protein S6 kinase alpha-3 [Crassostrea gigas]	32	C gigas	16	201	15	733	81.8	7.05	622.84	0.854	0.997467	1.083	0.941755	0.959	0.997758	1.12	0.947609	1.028	0.951796
1139786601	PREDICTED: prolow-density lipoprotein receptor-related protein 1-like [Crassostrea gigas]	35	C gigas	15	203	15	627	69	5.74	581.16	1.086	0.842093	1.636	0.480127	0.364	4.03109e-08	0.605	0.00211811	1.036	0.951796
762141795	PREDICTED: electron transfer flavoprotein subunit alpha, mitochondrial-like [Crassostrea gigas]	68	C gigas	15	197	15	335	35.3	7.75	557.6	0.87	0.988552	1.1	0.961422	0.842	0.837085	1.469	0.177439	0.95	0.984132
762136802	PREDICTED: hypoxanthine-guanine phosphoribosyltransferase [Crassostrea gigas]	63	C gigas	15	214	15	224	25.3	5.57	515.29	0.859	0.995831	1.067	0.923172	1.211	0.559988	1.24	0.712858	0.813	0.763239
762073747	PREDICTED: serine hydroxymethyltransferase, cytosolic [Crassostrea gigas]	42	C gigas	15	159	15	473	52.4	7.68	473.14	0.939	0.95165	1.021	0.884985	0.835	0.824344	0.946	0.833651	0.888	0.926034
762153582	PREDICTED: V-type proton ATPase subunit C 1 [Crassostrea gigas]	42	C gigas	15	169	15	383	44.1	7.34	461.46	0.739	0.95165	1.058	0.906225	1	0.975508	1.041	0.98723	1.025	0.951796
762095043	PREDICTED: 60S ribosomal protein L4 [Crassostrea gigas]	39	C gigas	15	182	15	383	43.1	11.28	416.83	0.352	0.0277282	1.889	0.169905	0.712	0.313583	0.869	0.569257	1.834	0.0074677
762154676	PREDICTED: 26S proteasome non-ATPase regulatory subunit 2 [Crassostrea gigas]	23	C gigas	15	143	15	892	99.1	5.36	401.97	0.483	0.293451	1.044	0.906225	0.778	0.617381	1.048	0.991452	1.355	0.369225
762111881	PREDICTED: UPF0160 protein MYG1, mitochondrial isoform X1 [Crassostrea gigas]	49	C gigas	15	153	15	371	42.1	6.01	396.19	0.617	0.756377	1.132	0.98516	0.944	0.98409	1.123	0.946511	0.822	0.790473
762109239	PREDICTED: guanine nucleotide-binding protein G(q) subunit alpha [Crassostrea gigas]	54	C gigas	16	163	15	353	41.3	5.3	394.38	0.972	0.95165	1.054	0.914743	0.818	0.765182	1.097	0.966761	0.709	0.399026
762119043	PREDICTED: ATP-dependent RNA helicase DDX19A-like isoform X2 [Crassostrea gigas]	43	C gigas	15	120	15	507	55.9	6.74	345.79	0.898	0.980061	1.192	0.989167	1.052	0.931141	1.118	0.948775	1.064	0.927486
762156031	PREDICTED: 3-ketoacyl-CoA thiolase, mitochondrial [Crassostrea gigas]	59	C gigas	15	135	15	400	41.8	7.88	324.08	0.656	0.823304	1.316	0.913509	0.823	0.787269	0.948	0.840753	0.921	0.951796
762105163	PREDICTED: flotillin-1-like isoform X1 [Crassostrea gigas]	36	C gigas	15	112	15	436	48.2	6.07	313.95	0.791	0.980061	1.313	0.914743	0.805	0.753098	1.044	0.98185	0.89	0.939339
762092820	PREDICTED: ribosome-binding protein 1 isoform X14 [Crassostrea gigas]	18	C gigas	15	116	15	1043	118.2	7.74	296.46	0.983	0.933811	1.059	0.904316	0.733	0.562648	0.729	0.207703	1.059	0.939339
762138123	PREDICTED: 26S protease regulatory subunit 6A-B [Crassostrea gigas]	45	C gigas	15	103	15	428	48	5.19	271.37	0.589	0.778901	1.382	0.884852	0.796	0.710942	1.37	0.434551	1.378	0.361624
762109508	PREDICTED: vacuolar protein sorting-associated protein 13A-like isoform X2 [Crassostrea gigas]	34	C gigas	15	80	15	739	82.4	7.18	234.43	0.657	0.895674	0.829	0.448248	1.163	0.642898	1.126	0.946511	1.133	0.821097
1139825610	PREDICTED: 26S proteasome non-ATPase regulatory subunit 13 [Crassostrea gigas]	46	C gigas	15	89	15	378	43.2	5.86	233.18	0.605	0.809029	1.187	0.994467	0.901	0.966403	1.035	0.972965	1.194	0.748724
762112347	PREDICTED: sushi, von Willebrand factor type A, EGF and pentraxin domain-containing protein 1-like isoform X1 [Crassostrea gigas]	8	C gigas	15	79	15	2622	285.4	5.2	202.6	1.029	0.89083	0.885	0.605694	1.06	0.884561	1.187	0.880752	0.944	0.984132
762158978	PREDICTED: uncharacterized protein LOC105321159 [Crassostrea gigas]	35	C gigas	15	74	15	561	63	6.18	171.97	0.533	0.558189	1.198	0.994467	0.766	0.681437	1.161	0.919597	1.171	0.768064
762124200	PREDICTED: uncharacterized protein LOC105340635 [Crassostrea gigas]	7	C gigas	15	33	15	3169	363.7	5.95	62.86	0.78	0.984557	2.063	0.213116	0.787	0.769014	1.293	0.725357	1.235	0.681071
1139838700	PREDICTED: phosphoglucomutase-1 isoform X1 [Crassostrea gigas]	68	C gigas	28	738	14	557	60.8	5.53	2442.96	0.706	0.926797	1.111	0.968829	1.105	0.832432	1.112	0.948942	1.003	0.984132
762110933	PREDICTED: 40S ribosomal protein SA [Crassostrea gigas]	60	C gigas	14	420	14	304	33.3	4.92	1520.84	0.685	0.893458	1.316	0.913509	0.832	0.82032	1.269	0.63033	1.153	0.790473
762069480	PREDICTED: uncharacterized protein LOC105327114 [Crassostrea gigas]	70	C gigas	21	456	14	399	43	6.73	1419.79	0.819	0.984557	0.823	0.429562	0.825	0.794903	1.923	0.000823486	0.772	0.625972
1139820739	PREDICTED: 16 kDa calcium-binding protein [Crassostrea gigas]	51	C gigas	14	442	14	238	27.3	5.27	1283.32	0.554	0.529522	0.935	0.75235	0.825	0.792807	0.675	0.0246788	1.053	0.939652
1139851741	PREDICTED: uncharacterized protein LOC105322832 [Crassostrea gigas]	54	C gigas	14	350	14	267	30.6	6.77	992.12	1.007	0.942394	1.489	0.736842	1.117	0.807934	1.136	0.918841	0.631	0.143572
762108250	PREDICTED: myophilin [Crassostrea gigas]	72	C gigas	14	283	14	172	19.3	8.25	848.47	0.81	0.984557	1.144	0.98516	1.053	0.925564	0.817	0.360832	0.942	0.984132
762072670	PREDICTED: GDP-L-fucose synthase [Crassostrea gigas]	50	C gigas	14	298	14	318	36	8.03	827.23	0.88	0.984557	1.276	0.942447	0.94	0.983266	1.406	0.288264	1.29	0.508633
762126299	PREDICTED: protein disulfide-isomerase A6 [Crassostrea gigas]	48	C gigas	14	264	14	437	47.4	5.31	738.06	0.734	0.95165	1.303	0.917778	1.06	0.915391	1.238	0.722185	0.926	0.952038
762149680	PREDICTED: ruvB-like 1 [Crassostrea gigas]	50	C gigas	14	223	14	456	50.2	6.1	733.39	0.948	0.95165	1.171	0.995704	0.988	0.97953	1.203	0.834474	0.808	0.758353
762115439	PREDICTED: mannose-6-phosphate isomerase [Crassostrea gigas]	47	C gigas	14	215	14	425	46.9	5.73	703.1	0.953	0.95165	1.063	0.917778	1.188	0.627325	1.012	0.948942	0.954	0.984132
762164007	PREDICTED: uncharacterized protein LOC105323050 [Crassostrea gigas]	79	C gigas	14	198	14	257	27.4	8.15	672.5	1.202	0.667378	1.128	0.984619	1.167	0.67627	1.036	0.978101	1.011	0.972604
762102257	PREDICTED: beta-ureidopropionase [Crassostrea gigas]	50	C gigas	14	216	14	384	43.1	6.9	665.78	1.009	0.942394	1.047	0.906225	0.885	0.93437	0.948	0.83987	0.742	0.544583
1139855821	PREDICTED: phosphoglucomutase-2 [Crassostrea gigas]	36	C gigas	14	201	14	600	67.6	6.55	609.93	1.039	0.895674	1.198	0.991773	0.989	0.982604	1.121	0.94757	1.054	0.939652
762150076	PREDICTED: actin-related protein 3 isoform X1 [Crassostrea gigas]	52	C gigas	14	219	14	423	47.5	5.96	602.13	0.686	0.893458	1.163	0.99137	0.887	0.935571	1.406	0.28934	1.013	0.968946
762145162	PREDICTED: laccase-4 [Crassostrea gigas]	25	C gigas	14	175	14	702	78.4	5.71	542.03	0.97	0.95165	1.895	0.164503	0.488	0.000364751	0.574	0.000560484	0.905	0.946819
1139836244	PREDICTED: guanine nucleotide-binding protein G(o) subunit alpha isoform X2 [Crassostrea gigas]	51	C gigas	16	221	14	354	40.5	5.35	525.31	0.619	0.732876	1.251	0.966089	0.752	0.503715	1.203	0.801217	0.806	0.752159
762160547	PREDICTED: leucyl-cystinyl aminopeptidase [Crassostrea gigas]	32	C gigas	17	164	14	736	84.2	7.59	467.04	1.732	0.141315	0.722	0.14797	1.418	0.119561	0.879	0.611088	0.578	0.0466286
762121764	PREDICTED: X-ray repair cross-complementing protein 5 isoform X1 [Crassostrea gigas]	28	C gigas	15	144	14	633	71.9	6.23	428.34	1.006	0.942394	0.977	0.856062	0.977	0.98409	0.972	0.882802	0.871	0.900194
762161922	PREDICTED: glutamine synthetase [Crassostrea gigas]	43	C gigas	14	126	14	361	40.9	6.4	401.31	0.37	0.0459279	0.985	0.835488	1.166	0.681099	1.166	0.868222	0.991	0.984132
762151947	PREDICTED: acetyl-coenzyme A synthetase, cytoplasmic [Crassostrea gigas]	27	C gigas	14	113	14	683	76.7	6.19	310.81	0.605	0.816705	1.261	0.969073	0.985	0.976593	1.723	0.0315131	1.234	0.623817
762157113	PREDICTED: tyrosine-protein kinase CSK isoform X3 [Crassostrea gigas]	34	C gigas	14	104	14	454	52.2	7.84	300.46	0.916	0.95165	1.19	0.995704	1.154	0.704928	1.347	0.486711	0.89	0.927486
762091978	PREDICTED: insulin-degrading enzyme [Crassostrea gigas]	20	C gigas	14	96	14	1021	117.3	6.13	240.17	0.86	0.983502	1.121	0.960452	0.98	0.976593	0.903	0.736551	1.036	0.951796
1139839485	PREDICTED: delta-1-pyrroline-5-carboxylate synthase [Crassostrea gigas]	22	C gigas	14	94	14	810	88.6	6.4	196.42	0.417	0.235797	1.287	0.944039	0.886	0.934446	1.074	0.984735	1.009	0.984132
762093769	PREDICTED: uncharacterized protein LOC105329702 [Crassostrea gigas]	58	C gigas	14	81	14	325	35.9	4.84	194.96	0.551	0.643046	3.328	6.07849e-06	0.732	0.469627	0.24	7.56593e-13	1.635	0.140789
762081097	PREDICTED: microsomal triglyceride transfer protein large subunit-like [Crassostrea gigas]	25	C gigas	14	47	14	877	96.8	6.33	144.37	0.33	0.0271798	0.919	0.66068	0.749	0.571772	1.118	0.966761	1.138	0.809126
762078485	PREDICTED: uncharacterized protein YMR196W [Crassostrea gigas]	19	C gigas	14	47	14	946	110.2	6.67	113.15	0.448	0.235886	0.918	0.66345	0.878	0.962839	1.002	0.948942	0.784	0.758948
762108252	PREDICTED: myophilin [Crassostrea gigas]	60	C gigas	13	505	13	187	20.4	8.88	1477.94	0.659	0.832831	1.461	0.784917	0.969	0.994203	0.901	0.706032	0.847	0.841828
762087977	PREDICTED: ras-related protein Rab-1A [Crassostrea gigas]	84	C gigas	16	393	13	205	22.9	5.47	1133.71	0.819	0.984557	1.224	0.98516	0.938	0.982627	1.09	0.968363	0.855	0.858408
762102377	PREDICTED: sarcoplasmic calcium-binding protein [Crassostrea gigas]	64	C gigas	14	351	13	179	20.7	4.83	1104.07	0.701	0.919069	1.765	0.304177	1.329	0.260788	1.256	0.666376	0.997	0.984132
762161704	PREDICTED: Na(+)/H(+) exchange regulatory cofactor NHE-RF2 isoform X1 [Crassostrea gigas]	40	C gigas	13	283	13	413	45.3	4.92	1099.94	0.906	0.976172	1.23	0.981224	1.034	0.949598	1.21	0.785956	0.826	0.794275
762107317	PREDICTED: F-actin-capping protein subunit beta-like [Crassostrea gigas]	53	C gigas	13	324	13	273	30.6	5.45	922.79	0.847	0.999729	1.331	0.906225	0.983	0.98409	1.136	0.917402	0.821	0.790473
762108393	PREDICTED: obg-like ATPase 1 [Crassostrea gigas]	41	C gigas	13	256	13	398	44.9	7.21	896.56	0.644	0.803196	0.998	0.867328	0.932	0.97953	0.994	0.929102	1.205	0.689162
762129467	PREDICTED: proteasome subunit alpha type-5-like [Crassostrea gigas]	60	C gigas	13	255	13	241	26.5	5.15	824.66	0.96	0.95165	1.254	0.965898	1.047	0.93437	1.045	0.988781	0.913	0.951796
762140601	PREDICTED: uncharacterized protein LOC105346544 [Crassostrea gigas]	50	C gigas	13	243	13	338	37.4	6.43	756.94	0.856	0.997467	1.503	0.719128	1.089	0.861461	0.986	0.9171	0.913	0.951796
762119105	PREDICTED: 60S ribosomal protein L7a [Crassostrea gigas]	41	C gigas	13	261	13	268	30.4	10.62	752.26	0.563	0.558189	1.581	0.579423	0.765	0.558056	0.84	0.457941	1.068	0.925092
762091115	PREDICTED: uncharacterized protein LOC105328670 isoform X1 [Crassostrea gigas]	46	C gigas	13	245	13	426	46.3	6.24	680.65	0.443	0.180856	1.697	0.403148	0.935	0.97953	1.493	0.145216	2.045	0.000828989
1139843086	PREDICTED: probable serine/threonine-protein kinase kinX isoform X1 [Crassostrea gigas]	22	C gigas	13	200	13	619	71	4.46	677.27	0.83	0.988552	1.325	0.906225	0.949	0.98409	1.188	0.829034	1.076	0.908679
762084458	PREDICTED: glutathione S-transferase omega-1 [Crassostrea gigas]	60	C gigas	13	223	13	239	27.3	7.01	606.28	0.813	0.984557	1.376	0.867328	1.151	0.713001	1.375	0.356168	1.176	0.750413
762104361	PREDICTED: heterogeneous nuclear ribonucleoprotein A1, A2/B1 homolog isoform X1 [Crassostrea gigas]	34	C gigas	13	228	13	370	37.9	8.57	605.06	0.723	0.942394	1.486	0.738303	0.735	0.421976	1.026	0.966761	1.252	0.600085
762072590	PREDICTED: protein Mo25 [Crassostrea gigas]	35	C gigas	13	221	13	340	39.3	7.43	561.33	0.591	0.648348	1.304	0.917778	0.93	0.978065	1.175	0.855371	0.976	0.998462
1139753867	PREDICTED: cystathionine gamma-lyase isoform X2 [Crassostrea gigas]	38	C gigas	13	190	13	442	49	8.57	557.93	0.713	0.941133	1.081	0.937111	0.84	0.834583	1.304	0.524539	0.994	0.984132
1139741064	PREDICTED: sarcoplasmic calcium-binding protein-like [Crassostrea gigas]	47	C gigas	13	190	13	172	19.9	4.91	550.62	0.254	0.000567555	6.52	1.06184e-14	0.312	9.07501e-11	1.309	0.509416	1.034	0.951796
762078395	PREDICTED: proteasome subunit beta type-2 [Crassostrea gigas]	74	C gigas	13	237	13	208	23.6	7.96	536.25	0.816	0.984557	1.08	0.935733	1.168	0.67591	1.045	0.984468	0.799	0.7327
762104784	PREDICTED: uncharacterized protein LOC105333593 [Crassostrea gigas]	43	C gigas	13	176	13	479	52.3	6.96	534.69	0.558	0.543635	1.115	0.969073	0.959	0.997758	1.052	0.995397	0.923	0.951796
762101882	PREDICTED: 40S ribosomal protein S4 [Crassostrea gigas]	42	C gigas	13	202	13	262	29.8	10.29	496.96	0.514	0.393291	1.589	0.570017	0.782	0.630393	0.982	0.909134	1.378	0.326946
762087002	PREDICTED: ras-related protein Rab-2 [Crassostrea gigas]	69	C gigas	13	144	13	211	23.3	6.68	489.25	1.02	0.924588	1.179	0.997636	0.992	0.97953	1.031	0.970476	0.792	0.708867
762090062	PREDICTED: tetratricopeptide repeat protein 38 isoform X1 [Crassostrea gigas]	35	C gigas	13	167	13	455	51.1	5.97	488.22	0.646	0.809029	1.344	0.901482	0.902	0.957296	1.023	0.966761	0.894	0.937693
762079091	PREDICTED: insulin-like growth factor 2 mRNA-binding protein 1 isoform X1 [Crassostrea gigas]	28	C gigas	13	160	13	611	67.4	7.87	480.03	0.511	0.375497	1.239	0.969868	0.871	0.90649	1.015	0.956129	1.381	0.319144
762078237	PREDICTED: bifunctional purine biosynthesis protein PURH [Crassostrea gigas]	33	C gigas	13	147	13	520	57.3	7.93	439.33	0.884	0.972938	1.103	0.953539	0.821	0.777352	0.977	0.899695	1.022	0.968307
762154170	PREDICTED: 3-hydroxyanthranilate 3,4-dioxygenase [Crassostrea gigas]	61	C gigas	13	140	13	300	34.1	5.6	433.86	0.894	0.982874	1.138	0.98516	0.99	0.97953	0.935	0.809876	0.796	0.7214
762102588	PREDICTED: beta-arrestin-1 isoform X1 [Crassostrea gigas]	43	C gigas	13	152	13	421	46.9	6.8	432.96	0.881	0.969563	1.049	0.901955	1.007	0.962839	1.132	0.948942	0.805	0.757895
762118378	PREDICTED: glucosamine-6-phosphate isomerase 2-like [Crassostrea gigas]	49	C gigas	13	156	13	280	31.6	7.34	431.89	0.743	0.95165	1.414	0.858703	1.027	0.957296	0.947	0.839206	1.026	0.951796
762123432	PREDICTED: CD109 antigen-like isoform X1 [Crassostrea gigas]	28	C gigas	25	149	13	1443	158.1	6.2	406.8	0.876	0.971594	1.673	0.435826	0.515	0.0311318	1.205	0.86745	1.185	0.864039
1139853436	PREDICTED: phytanoyl-CoA dioxygenase domain-containing protein 1 [Crassostrea gigas]	45	C gigas	14	152	13	368	42.4	5.9	403.04	0.605	0.801044	1.448	0.867328	1.166	0.67756	1.189	0.83479	0.894	0.936223
762121002	PREDICTED: probable beta-D-xylosidase 5 [Crassostrea gigas]	23	C gigas	13	132	13	748	82.9	6.37	402.61	0.963	0.942394	1.33	0.914743	0.978	0.98409	1.135	0.948942	0.789	0.705332
762170397	PREDICTED: dimethylaniline monooxygenase [N-oxide-forming] 2 [Crassostrea gigas]	33	C gigas	13	144	13	440	51	7.28	390.72	0.675	0.875802	1.232	0.977734	0.799	0.753098	0.952	0.855371	1.127	0.84225
762162073	PREDICTED: uncharacterized protein LOC105322330 [Crassostrea gigas]	27	C gigas	13	158	13	568	62.8	8.29	390.42	0.722	0.95165	1.187	0.992869	0.948	0.991067	1.331	0.487256	1.194	0.750664
762118553	PREDICTED: cytosolic purine 5'-nucleotidase [Crassostrea gigas]	34	C gigas	14	134	13	555	63.9	6.65	381.48	0.658	0.911691	0.999	0.856062	0.991	0.975425	1.007	0.948942	1.149	0.811419
762070782	PREDICTED: uncharacterized protein LOC105324845 isoform X1 [Crassostrea gigas]	39	C gigas	13	127	13	399	44.8	7.03	329.73	0.909	0.951844	1.024	0.871529	1.098	0.824344	1.068	0.996291	1.1	0.887998
1139821727	PREDICTED: aspartyl aminopeptidase [Crassostrea gigas]	36	C gigas	13	121	13	469	51.3	7.34	308.88	1.312	0.483121	0.957	0.80394	0.908	0.974886	0.821	0.405574	1.031	0.951796
762091373	PREDICTED: succinate--CoA ligase [GDP-forming] subunit beta, mitochondrial isoform X1 [Crassostrea gigas]	32	C gigas	13	108	13	443	48	7.49	285.29	0.809	0.984557	1.342	0.901955	1.078	0.884561	1.157	0.879238	0.858	0.863252
762143174	PREDICTED: uroporphyrinogen decarboxylase-like [Crassostrea gigas]	43	C gigas	13	125	13	369	41.5	6.55	274.38	0.916	0.95165	1.313	0.917996	1.052	0.90649	1.043	0.98185	0.788	0.74886
762130618	PREDICTED: pre-mRNA-processing factor 39 [Crassostrea gigas]	23	C gigas	13	100	13	637	73.9	5.29	268.6	0.658	0.874472	1.32	0.914743	0.799	0.730646	1.161	0.87637	1.057	0.939339
762082448	PREDICTED: leucine-rich repeat-containing G-protein coupled receptor 4 [Crassostrea gigas]	36	C gigas	13	91	13	454	51	6.34	268.44	6.519	6.50631e-11	0.503	0.000697074	0.429	2.46721e-05	0.592	0.00248888	0.591	0.20969
762164524	PREDICTED: hercynylcysteine sulfoxide lyase [Crassostrea gigas]	45	C gigas	13	82	13	397	45.6	6.25	236.44	1.289	0.484785	1.058	0.901955	1.227	0.460819	1.531	0.120657	0.908	0.951796
762163028	PREDICTED: transcription elongation regulator 1 isoform X1 [Crassostrea gigas]	17	C gigas	13	94	13	995	113.3	6.29	218.28	0.559	0.547527	0.997	0.867328	0.855	0.9045	0.866	0.577415	1.108	0.871585
762121954	PREDICTED: eukaryotic peptide chain release factor GTP-binding subunit ERF3A isoform X1 [Crassostrea gigas]	28	C gigas	13	86	13	555	61.9	4.93	198.47	0.549	0.550623	1.142	0.98516	0.797	0.686415	1.118	0.948942	1.138	0.811419
762149954	PREDICTED: electron transfer flavoprotein subunit beta [Crassostrea gigas]	49	C gigas	13	69	13	255	28	7.3	191.23	0.924	0.95165	1.218	0.987096	0.845	0.873894	1.14	0.927672	1.002	0.984132
762092215	PREDICTED: uncharacterized protein LOC105329078 isoform X1 [Crassostrea gigas]	10	C gigas	13	51	13	2126	225.9	6.92	137.32	0.579	0.700007	1.285	0.951325	0.721	0.571772	0.555	0.000630418	0.746	0.623817
762084138	PREDICTED: peroxisomal multifunctional enzyme type 2 isoform X1 [Crassostrea gigas]	20	C gigas	13	34	13	856	92.4	8.91	74.53	0.77	0.951844	1.026	0.867328	0.641	0.0895155	0.924	0.815608	0.916	0.951796
821595441	cofilin-like [Crassostrea gigas]	85	C gigas	12	666	12	143	15.7	6.16	2521.3	1.328	0.489586	1.346	0.898826	1.213	0.551719	1.087	0.970481	0.821	0.790473
762132767	PREDICTED: nucleoside diphosphate kinase A [Crassostrea gigas]	67	C gigas	12	564	12	168	18.6	7.3	1598.21	0.914	0.971878	1.313	0.914743	0.929	0.976593	1.091	0.966926	0.986	0.987629
762092826	PREDICTED: enolase-phosphatase E1 [Crassostrea gigas]	45	C gigas	12	408	12	310	34.7	4.16	1460.12	1.094	0.827665	1.122	0.977734	1.027	0.957296	1.209	0.786046	0.928	0.955128
1139843229	PREDICTED: aspartate aminotransferase, mitochondrial [Crassostrea gigas]	60	C gigas	25	578	12	429	47.1	8.59	1339.78	0.883	0.984557	1.167	0.992679	0.895	0.949598	1.23	0.736808	1.135	0.811419
762084701	PREDICTED: uncharacterized protein LOC105326482 [Crassostrea gigas]	40	C gigas	12	491	12	222	24.6	5.6	1168.99	1.599	0.197919	1.633	0.48507	1.328	0.262475	1.062	0.997485	0.812	0.763239
762147712	PREDICTED: annexin B9 isoform X1 [Crassostrea gigas]	33	C gigas	16	346	12	477	50.1	5.9	1046.94	0.808	0.984557	0.965	0.827997	1.177	0.654624	1.04	0.98185	0.944	0.984132
762095270	PREDICTED: glutathione-independent glyoxalase DJR-1.1 [Crassostrea gigas]	68	C gigas	12	381	12	186	19.5	7.28	1024.53	0.915	0.971594	0.969	0.835488	1.08	0.880036	1.085	0.97417	0.868	0.887781
1139752585	PREDICTED: protein arginine N-methyltransferase 1 [Crassostrea gigas]	38	C gigas	12	226	12	385	44.1	5.99	801.35	0.74	0.95165	1.437	0.821334	0.707	0.300049	0.887	0.650588	1.195	0.710391
762125369	PREDICTED: enoyl-CoA hydratase, mitochondrial-like [Crassostrea gigas]	44	C gigas	12	278	12	296	32.2	8.19	800.74	1.149	0.757329	1.161	0.989145	1.025	0.960898	1.074	0.984468	0.783	0.671185
762102537	PREDICTED: uncharacterized protein LOC105332768 isoform X1 [Crassostrea gigas]	54	C gigas	12	313	12	170	19.5	5.33	792.46	0.869	0.988552	0.935	0.749526	1.301	0.315791	0.991	0.923097	1.191	0.7214
762096221	PREDICTED: N-terminal EF-hand calcium-binding protein 1 [Crassostrea gigas]	56	C gigas	12	217	12	321	36.8	5.07	753.97	0.886	0.980061	0.934	0.70369	1.029	0.955872	1.248	0.725304	0.903	0.942658
762131239	PREDICTED: alpha-crystallin A chain [Crassostrea gigas]	69	C gigas	12	336	12	180	21	6.7	709.75	0.645	0.806443	0.848	0.488605	1.32	0.276159	0.98	0.904979	1.087	0.900194
1139843823	PREDICTED: proteasome subunit alpha type-6 [Crassostrea gigas]	58	C gigas	12	216	12	246	27.2	6.24	705.66	0.837	0.995572	1.133	0.98516	1.102	0.836866	1.171	0.865393	0.8	0.738909
762133783	PREDICTED: cytochrome c [Crassostrea gigas]	71	C gigas	12	219	12	109	11.8	9.54	690.1	1.198	0.673621	1.656	0.464309	1.006	0.971864	0.856	0.509096	0.751	0.582044
762075671	PREDICTED: betaine--homocysteine S-methyltransferase 1 [Crassostrea gigas]	52	C gigas	12	219	12	344	38.1	5.71	634.43	0.637	0.788409	1.019	0.884879	0.84	0.834583	1.993	0.000306822	0.676	0.28375
762091073	PREDICTED: proteasome subunit alpha type-7 [Crassostrea gigas]	53	C gigas	12	181	12	249	28	7.47	609.33	0.878	0.984557	1.126	0.982498	0.987	0.982668	1.098	0.965354	0.888	0.926034
762070174	PREDICTED: protein-glutamine gamma-glutamyltransferase K isoform X1 [Crassostrea gigas]	31	C gigas	20	207	12	771	87.1	5.47	546.86	0.717	0.95165	1.305	0.924942	0.788	0.698867	0.922	0.761845	0.436	0.000231947
765826365	uncharacterized protein LOC105348423 [Crassostrea gigas]	44	C gigas	12	173	12	202	23.3	6.39	482.3	1.238	0.608427	1.354	0.88652	0.929	0.976593	0.965	0.870663	0.711	0.407644
762102890	PREDICTED: zwei Ig domain protein zig-5 [Crassostrea gigas]	49	C gigas	12	147	12	269	30.4	5.53	479.35	1.186	0.684622	1.195	0.985299	1.01	0.967599	0.976	0.898072	0.712	0.414929
762142241	PREDICTED: mitogen-activated protein kinase 14A-like isoform X1 [Crassostrea gigas]	58	C gigas	13	171	12	353	40.3	5.95	471.88	1.023	0.922994	1.06	0.917778	1.113	0.822764	1.145	0.907049	0.852	0.849271
1139831337	PREDICTED: N-acetylated-alpha-linked acidic dipeptidase 2 [Crassostrea gigas]	31	C gigas	18	153	12	802	90.6	6.98	418.69	1.197	0.676879	0.916	0.706762	0.648	0.105283	1.336	0.469779	0.883	0.918562
762107124	PREDICTED: mitogen-activated protein kinase 1 [Crassostrea gigas]	45	C gigas	13	145	12	365	41.9	6.9	412.32	0.872	0.988552	1.268	0.951325	0.964	0.999272	0.998	0.945689	0.685	0.317222
762113890	PREDICTED: proteasome subunit alpha type-1 [Crassostrea gigas]	60	C gigas	12	156	12	280	30.9	5.67	410.85	0.918	0.969563	1.285	0.93308	0.917	0.967575	1.12	0.94757	0.791	0.705332
762170369	PREDICTED: programmed cell death protein 4 [Crassostrea gigas]	29	C gigas	12	155	12	447	49.5	5.33	408.28	0.81	0.988552	0.994	0.85427	0.844	0.840083	1.113	0.948942	0.886	0.923037
762092794	PREDICTED: saccharopine dehydrogenase-like oxidoreductase [Crassostrea gigas]	44	C gigas	12	149	12	420	46.6	8.81	388.37	0.561	0.579075	1.082	0.914743	0.906	0.962839	1.083	0.977281	0.895	0.937693
1139747439	PREDICTED: 26S proteasome non-ATPase regulatory subunit 11A [Crassostrea gigas]	40	C gigas	12	148	12	417	46.6	7.75	357.53	0.735	0.95165	0.997	0.861231	0.825	0.792612	1.02	0.966761	1.016	0.965097
762070577	PREDICTED: dynactin subunit 2 isoform X2 [Crassostrea gigas]	31	C gigas	12	128	12	400	44.6	5.12	352.39	0.743	0.95165	1.168	0.987656	0.976	0.982627	1.088	0.972375	0.993	0.984132
762121240	PREDICTED: acetyl-CoA acetyltransferase, mitochondrial [Crassostrea gigas]	32	C gigas	12	132	12	415	44.2	8.05	350.63	0.635	0.787093	1.04	0.906225	0.841	0.836866	1.394	0.317297	1.028	0.951796
762160178	PREDICTED: UDP-glucose 4-epimerase [Crassostrea gigas]	44	C gigas	12	109	12	341	37.3	7.18	348.7	0.637	0.789843	1.137	0.98516	0.878	0.922574	1.296	0.553457	0.963	0.989161
762070867	PREDICTED: phosphoenolpyruvate carboxykinase, cytosolic [GTP] isoform X1 [Crassostrea gigas]	26	C gigas	12	128	12	658	73.9	7.14	347.18	0.481	0.412252	1.075	0.914743	0.963	0.991067	1.177	0.869333	1.269	0.587755
762111593	PREDICTED: plasminogen activator inhibitor 1 RNA-binding protein isoform X1 [Crassostrea gigas]	40	C gigas	12	109	12	374	42.8	7.4	330.36	0.727	0.951844	1.158	0.98516	0.866	0.896415	0.803	0.324501	1.181	0.749613
762162032	PREDICTED: protein disulfide-isomerase A4 isoform X1 [Crassostrea gigas]	25	C gigas	12	118	12	622	71.5	5.45	329.45	0.749	0.971878	1.532	0.673806	1.029	0.949598	0.919	0.770481	1.04	0.951796
1139848806	PREDICTED: glycerol kinase-like [Crassostrea gigas]	33	C gigas	12	116	12	521	57.4	5.31	312.48	1.045	0.89285	0.642	0.0982136	0.725	0.377724	1.189	0.880717	1.143	0.807249
762090108	PREDICTED: acyl-CoA synthetase family member 2, mitochondrial [Crassostrea gigas]	30	C gigas	13	120	12	547	61.2	6.67	291.45	1.831	0.0767934	2.16	0.0488117	1.056	0.90649	1.075	0.983927	1.089	0.898454
762102290	PREDICTED: cytochrome b-c1 complex subunit 2, mitochondrial [Crassostrea gigas]	30	C gigas	12	99	12	487	53.9	5.8	290.36	0.679	0.942394	1.087	0.929879	0.806	0.768946	0.983	0.911822	1.069	0.926034
762124175	PREDICTED: actin-related protein 2 [Crassostrea gigas]	36	C gigas	12	108	12	394	44.5	6.47	283.04	0.555	0.558363	1.18	0.989364	0.935	0.98409	1.347	0.450387	0.958	0.984132
762155830	PREDICTED: cysteine--tRNA ligase, cytoplasmic [Crassostrea gigas]	57	C gigas	12	76	12	218	24.6	4.77	250.47	0.156	1.76805e-07	1.469	0.788956	1.017	0.962839	0.851	0.526788	2.401	1.73568e-05
1139811562	PREDICTED: uncharacterized protein LOC105333602 [Crassostrea gigas]	33	C gigas	12	100	12	362	41.6	6.8	231.52	0.918	0.95165	2.233	0.0255435	1.346	0.181758	0.946	0.83987	1.007	0.984132
762126989	PREDICTED: lysine--tRNA ligase isoform X2 [Crassostrea gigas]	25	C gigas	12	107	12	578	65.8	6.09	226.66	0.626	0.800456	1.255	0.968829	0.862	0.908273	1.028	0.970239	1.233	0.625972
762106245	PREDICTED: formimidoyltransferase-cyclodeaminase isoform X1 [Crassostrea gigas]	34	C gigas	12	82	12	560	62.3	5.05	216.27	0.782	0.984557	1.455	0.84799	0.964	0.98409	0.986	0.901114	1.382	0.33609
1139820647	PREDICTED: vacuolar protein sorting-associated protein 13A [Crassostrea gigas]	23	C gigas	13	81	12	772	86.4	5.43	213.19	0.494	0.389878	0.971	0.788956	1.062	0.915555	0.981	0.891885	1.289	0.526843
762126961	PREDICTED: annulin-like isoform X1 [Crassostrea gigas]	19	C gigas	12	90	12	805	90.2	6.04	211.73	1.765	0.0769366	1.46	0.856062	0.898	0.963646	1.233	0.74125	0.557	0.0319892
762101290	PREDICTED: 3-hydroxyisobutyryl-CoA hydrolase, mitochondrial-like isoform X1 [Crassostrea gigas]	38	C gigas	12	77	12	393	44	5.44	182.55	1.253	0.539702	1.19	0.992679	0.962	0.98409	0.973	0.890264	0.859	0.863408
762156638	PREDICTED: importin-4 [Crassostrea gigas]	14	C gigas	14	59	12	1093	121.5	4.79	148.37	0.79	0.984557	1.191	0.992869	0.814	0.836866	1.661	0.103992	1.348	0.526365
762101003	PREDICTED: eukaryotic translation initiation factor 3 subunit B [Crassostrea gigas]	25	C gigas	12	61	12	701	82.1	5.62	139.31	0.489	0.348278	1.733	0.486667	0.699	0.411885	0.858	0.689176	1.316	0.5716
1139851582	PREDICTED: protein disulfide-isomerase A5 [Crassostrea gigas]	23	C gigas	12	37	12	763	86.1	8.02	103.27	0.819	0.999729	1.614	0.673427	0.877	0.954151	0.899	0.831202	1.069	0.941672
1139831754	PREDICTED: calponin homolog OV9M isoform X5 [Crassostrea gigas]	89	C gigas	44	5010	11	426	47.2	7.69	17842.6	1.051	0.89285	1.011	0.871529	1.113	0.819984	1.094	0.966761	0.908	0.951796
762101001	PREDICTED: actin, cytoplasmic [Crassostrea gigas]	79	C gigas	29	3734	11	375	41.6	5.71	9704.59	1.359	0.41837	0.901	0.66068	0.794	0.723158	0.688	0.0566379	1.145	0.807453
1139854210	PREDICTED: eukaryotic initiation factor 4A-II [Crassostrea gigas]	76	C gigas	26	626	11	350	39.9	6.58	1710.22	0.63	0.771398	1.185	0.992869	0.846	0.848106	1.327	0.473413	1.184	0.738909
1139835690	PREDICTED: uncharacterized protein LOC109617090 [Crassostrea gigas]	67	C gigas	11	539	11	134	14.9	8.66	1616.64	1.24	0.603745	1.342	0.901955	1.109	0.824344	1.008	0.948942	0.774	0.630089
1139815840	PREDICTED: altered inheritance of mitochondria protein 3-like isoform X7 [Crassostrea gigas]	54	C gigas	21	446	11	578	64.4	9.42	1430.49	0.835	0.994064	1.522	0.685006	0.934	0.97953	0.554	0.00020412	1.086	0.901505
762122629	PREDICTED: cofilin [Crassostrea gigas]	85	C gigas	11	386	11	150	17.1	5.43	1388.52	0.542	0.489789	1.402	0.867328	1.036	0.949491	1.311	0.505731	1.197	0.705332
762124738	PREDICTED: inactive pancreatic lipase-related protein 1-like [Crassostrea gigas]	47	C gigas	13	425	11	344	37.9	8.85	1290.67	1.124	0.793089	1.092	0.951325	0.61	0.0418351	1.158	0.878132	1.027	0.951796
762156004	PREDICTED: glutathione S-transferase P 1 [Crassostrea gigas]	56	C gigas	12	360	11	207	23.6	6.23	1142.51	0.697	0.906043	1.348	0.897129	0.892	0.941297	0.947	0.839206	0.949	0.984132
762142307	PREDICTED: glyoxalase 3-like [Crassostrea gigas]	73	C gigas	11	302	11	227	24	5.9	1044.76	1.375	0.420046	1.543	0.648982	1.045	0.935571	1.172	0.864093	0.663	0.23477
762091658	PREDICTED: proteasome subunit beta type-3 [Crassostrea gigas]	61	C gigas	11	296	11	205	23.1	5.14	994.44	0.977	0.95165	1.139	0.98516	0.975	0.984279	1.153	0.884519	0.9	0.939652
762134520	PREDICTED: trans-L-3-hydroxyproline dehydratase [Crassostrea gigas]	38	C gigas	11	360	11	339	37.4	5.43	985.53	0.476	0.269018	1.256	0.961744	0.813	0.750394	1.271	0.627471	1.601	0.0648462
1139815294	PREDICTED: PDZ and LIM domain protein 7-like [Crassostrea gigas]	38	C gigas	11	330	11	216	22.9	9.11	924.84	1.024	0.921486	1.238	0.971671	1.195	0.603772	0.796	0.285832	0.997	0.984132
762153684	PREDICTED: proteasome subunit alpha type-2 isoform X1 [Crassostrea gigas]	56	C gigas	11	211	11	235	26.3	5.69	817.5	0.927	0.957129	1.033	0.902881	1	0.975508	1.162	0.868833	0.858	0.862221
762126183	PREDICTED: proteasome subunit alpha type-3 [Crassostrea gigas]	44	C gigas	11	267	11	255	28	5.4	728.34	0.893	0.983502	1.137	0.98516	1.073	0.892869	1.007	0.948942	0.857	0.862221
762163148	PREDICTED: proliferation-associated protein 2G4 [Crassostrea gigas]	36	C gigas	11	216	11	384	42.7	6.65	640.45	0.772	0.954447	1.369	0.871529	0.794	0.67627	0.913	0.74125	1.016	0.965097
762091705	PREDICTED: cathepsin B [Crassostrea gigas]	44	C gigas	11	187	11	341	37.7	6.77	623.06	0.69	0.895674	2.128	0.045119	0.783	0.633328	0.866	0.556412	0.898	0.939652
1139828988	PREDICTED: actin-related protein 2/3 complex subunit 2 isoform X1 [Crassostrea gigas]	42	C gigas	11	235	11	303	35.1	8.27	590.16	0.593	0.655321	1.423	0.846917	0.927	0.976593	1.237	0.723237	1.016	0.962713
1139746254	PREDICTED: uncharacterized protein ZK1073.1 [Crassostrea gigas]	38	C gigas	11	223	11	303	32.8	8.51	584.96	0.993	0.942394	1.049	0.906648	1.038	0.94469	1.025	0.966761	0.774	0.630308
1139813002	PREDICTED: ras-related protein Rab-11A [Crassostrea gigas]	59	C gigas	11	193	11	216	24.2	5.94	578.82	0.86	0.994785	1.242	0.969073	1.02	0.962839	1.069	0.992875	0.838	0.817611
762092234	PREDICTED: high mobility group-T protein [Crassostrea gigas]	43	C gigas	11	179	11	201	23.1	8.07	573.34	0.808	0.984557	1.68	0.430193	0.883	0.933854	1.043	0.984468	0.98	0.994563
1139821905	PREDICTED: eukaryotic translation initiation factor 2 subunit 1 [Crassostrea gigas]	41	C gigas	11	192	11	327	37.2	4.96	560.87	0.845	0.999599	1.159	0.986215	0.892	0.941859	0.941	0.829034	1.073	0.918562
1139855231	PREDICTED: cytosolic purine 5'-nucleotidase isoform X1 [Crassostrea gigas]	29	C gigas	12	165	11	559	65.2	6.47	526.45	1.179	0.656461	0.917	0.644168	0.989	0.975425	0.878	0.654302	1.035	0.951796
762157939	PREDICTED: uncharacterized protein LOC105320769 [Crassostrea gigas]	42	C gigas	11	178	11	297	33.3	6.73	517.92	0.736	0.95165	1.105	0.965898	1.099	0.840083	1.09	0.969036	1.149	0.790473
762103270	PREDICTED: glycerol-3-phosphate dehydrogenase [NAD(+)], cytoplasmic [Crassostrea gigas]	48	C gigas	12	183	11	357	39	6.13	517.29	0.755	0.95165	1.051	0.906225	0.858	0.879305	1.435	0.273993	0.899	0.939652
762117495	PREDICTED: 3-hydroxyisobutyrate dehydrogenase, mitochondrial [Crassostrea gigas]	34	C gigas	11	196	11	351	37.3	8.66	510.53	1.03	0.912315	0.875	0.579423	1.132	0.768946	1.053	0.995952	0.761	0.607688
762144171	PREDICTED: endoplasmic reticulum resident protein 44 [Crassostrea gigas]	39	C gigas	11	142	11	429	48.6	6.29	487.37	0.862	0.984214	1.19	0.998936	1.123	0.772604	1.101	0.966926	1.048	0.94379
762124505	PREDICTED: beta-galactosidase isoform X2 [Crassostrea gigas]	19	C gigas	11	173	11	679	76.9	6.76	485.07	0.935	0.95165	1.168	0.985299	1.015	0.962839	1.11	0.948942	0.835	0.811419
762141865	PREDICTED: uncharacterized protein LOC105346989 [Crassostrea gigas]	67	C gigas	11	194	11	117	13.4	5.31	481.26	0.303	0.00556444	1.222	0.985299	0.932	0.97953	1.262	0.656067	1.221	0.63969
762131839	PREDICTED: proteasome subunit beta type-1 [Crassostrea gigas]	63	C gigas	11	148	11	230	25.6	7.53	476.19	1.06	0.882493	0.989	0.867328	1.05	0.933803	1.114	0.948942	0.896	0.939339
762128218	PREDICTED: sorting nexin-6 [Crassostrea gigas]	43	C gigas	11	142	11	407	46.5	5.85	468.54	0.85	0.987348	1.093	0.924302	0.902	0.970072	1.254	0.716763	0.825	0.795398
762162422	PREDICTED: proteasome subunit alpha type-4-like [Crassostrea gigas]	64	C gigas	11	180	11	256	28.6	6.24	467.97	1.038	0.896292	1.131	0.98516	1.049	0.933854	1.159	0.87637	0.868	0.889985
762158795	PREDICTED: GDP-mannose 4,6 dehydratase isoform X1 [Crassostrea gigas]	36	C gigas	11	152	11	358	40.7	7.27	418.53	1.005	0.942394	1.159	0.987271	0.916	0.966403	1.22	0.756834	0.819	0.789954
762159431	PREDICTED: uncharacterized protein LOC105321344 [Crassostrea gigas]	40	C gigas	11	153	11	327	38	7.14	418.4	0.909	0.972403	0.885	0.570017	1.083	0.874037	1.18	0.84836	1.034	0.951796
762129351	PREDICTED: nicotinamide phosphoribosyltransferase [Crassostrea gigas]	32	C gigas	11	127	11	469	52.7	7.93	389.44	0.953	0.95165	0.887	0.622096	0.891	0.939006	1.21	0.784715	0.953	0.984132
1139825727	PREDICTED: uncharacterized protein LOC105341101 [Crassostrea gigas]	13	C gigas	11	167	11	564	64.3	9.86	381.5	0.463	0.232006	1.551	0.639239	0.812	0.747543	1.055	0.996291	1.381	0.319818
762086974	PREDICTED: cathepsin Z-like [Crassostrea gigas]	42	C gigas	11	140	11	310	34.3	6.99	379.72	0.986	0.948629	1.471	0.763059	1.101	0.836866	0.82	0.375393	0.832	0.811419
762084541	PREDICTED: X-ray repair cross-complementing protein 5 [Crassostrea gigas]	22	C gigas	11	104	11	729	81.4	4.91	348.79	0.84	0.987085	1.023	0.867328	0.934	0.98409	1.003	0.927672	0.95	0.984132
1139838710	PREDICTED: fermitin family homolog 2 [Crassostrea gigas]	21	C gigas	11	121	11	698	79.5	6.55	336.53	0.775	0.978938	1.129	0.969073	0.919	0.97706	1.119	0.948942	1.056	0.939652
1139740872	PREDICTED: allene oxide synthase-lipoxygenase protein [Crassostrea gigas]	23	C gigas	14	126	11	667	77.3	6.68	334.92	0.509	0.509105	1.19	0.989145	0.878	0.935571	1.411	0.453965	1.252	0.621815
762151426	PREDICTED: V-type proton ATPase subunit H isoform X2 [Crassostrea gigas]	27	C gigas	11	124	11	484	56	5.92	321.1	0.65	0.895674	1.286	0.965898	0.902	0.963646	1.286	0.668677	0.876	0.908679
762154295	PREDICTED: bleomycin hydrolase-like [Crassostrea gigas]	35	C gigas	11	114	11	456	51.8	6.07	306.86	0.922	0.95165	0.966	0.791665	0.989	0.971864	1.15	0.912952	1.026	0.95606
762084638	PREDICTED: 60S ribosomal protein L18a [Crassostrea gigas]	49	C gigas	11	138	11	176	20.9	10.81	300.32	0.309	0.00714321	1.617	0.531987	0.678	0.193659	0.914	0.736551	1.701	0.0272331
762104754	PREDICTED: 60S ribosomal protein L3 [Crassostrea gigas]	30	C gigas	11	134	11	401	46.1	10.18	293.63	0.243	0.000436669	2.13	0.0347172	0.739	0.441496	0.991	0.941437	1.77	0.0136824
762096789	PREDICTED: alanine aminotransferase 1 [Crassostrea gigas]	27	C gigas	11	95	11	518	57.5	8.32	291.97	0.687	0.915637	0.856	0.516187	1.078	0.885371	1.238	0.722492	1.095	0.882285
762151819	PREDICTED: RNA-binding protein Nova-1 isoform X1 [Crassostrea gigas]	21	C gigas	11	111	11	622	66.5	7.12	271.88	0.939	0.95165	1.311	0.924302	0.905	0.962839	0.841	0.486711	1.166	0.763239
762117909	PREDICTED: 26S proteasome non-ATPase regulatory subunit 12 [Crassostrea gigas]	32	C gigas	11	90	11	453	52.6	7.91	259.03	0.701	0.936192	1.199	0.992679	0.957	0.994203	1.031	0.970476	1.083	0.908679
762103083	PREDICTED: 26S proteasome non-ATPase regulatory subunit 6 [Crassostrea gigas]	35	C gigas	11	86	11	389	45.9	6.87	254.94	0.771	0.984557	1.349	0.906225	0.853	0.901068	0.998	0.943803	1.3	0.50778
762091580	PREDICTED: uncharacterized protein LOC105328858 [Crassostrea gigas]	80	C gigas	11	118	11	153	17	8.02	250.71	1.107	0.791617	1.164	0.98516	0.956	0.997758	0.939	0.829034	0.771	0.624575
762099250	PREDICTED: eukaryotic translation initiation factor 3 subunit D-like [Crassostrea gigas]	26	C gigas	11	73	11	559	64.8	5.81	232.32	0.647	0.864399	1.553	0.66068	1.001	0.969863	0.741	0.320299	1.064	0.92019
762102748	PREDICTED: 26S proteasome non-ATPase regulatory subunit 7 [Crassostrea gigas]	46	C gigas	11	89	11	327	36.9	6.98	230.67	0.786	0.987349	1.584	0.588782	0.956	0.991341	1.159	0.904955	1.097	0.871585
762079683	PREDICTED: heat shock 70 kDa protein 12A [Crassostrea gigas]	22	C gigas	11	85	11	613	70.7	5.41	228.54	0.432	0.208789	1.402	0.900995	0.894	0.962839	1.404	0.469293	1.026	0.951796
1139840871	PREDICTED: uncharacterized protein LOC105349231 [Crassostrea gigas]	25	C gigas	11	100	11	598	69.7	6.21	220.64	1.349	0.431692	1.107	0.960139	1.173	0.603772	0.906	0.725357	0.766	0.620442
1139746262	PREDICTED: serine/threonine-protein kinase OSR1 [Crassostrea gigas]	41	C gigas	11	81	11	535	58.5	5.43	189.36	0.893	0.954855	1.378	0.924942	0.88	0.925564	0.888	0.691771	1.142	0.807433
762130562	PREDICTED: NADH-ubiquinone oxidoreductase 75 kDa subunit, mitochondrial [Crassostrea gigas]	19	C gigas	11	62	11	729	80.5	6.16	180.52	0.595	0.793089	1.244	0.98516	0.911	0.975425	1.564	0.126737	1.035	0.951796
762075367	PREDICTED: alanine--glyoxylate aminotransferase 2, mitochondrial [Crassostrea gigas]	29	C gigas	11	71	11	486	53.4	8.07	160.65	0.815	0.997979	1.084	0.922209	0.81	0.773927	1.642	0.0583044	1.258	0.603152
1139811716	PREDICTED: glycine dehydrogenase (decarboxylating), mitochondrial isoform X1 [Crassostrea gigas]	16	C gigas	11	50	11	1048	117.2	6.81	133.56	0.626	0.809029	1.222	0.998393	1.034	0.939006	1.377	0.561533	1.078	0.908679
762158969	PREDICTED: inter-alpha-trypsin inhibitor heavy chain H4-like [Crassostrea gigas]	18	C gigas	11	36	11	900	101	9.41	102.6	0.369	0.0873913	1.087	0.960139	0.579	0.251339	0.811	0.610569	+	1.14749e-16
762078099	PREDICTED: cytoplasmic dynein 1 heavy chain 1 isoform X1 [Crassostrea gigas]	4	C gigas	11	51	11	4659	531.2	6.54	85.67	0.683	0.933926	0.932	0.835488	0.656	0.251383	1.239	0.848925	1.214	0.749945
762160806	PREDICTED: tyrosine-protein phosphatase non-receptor type 11 isoform X1 [Crassostrea gigas]	22	C gigas	11	43	11	626	71.9	8.16	67.57	0.577	0.746489	1.506	0.80297	0.841	0.899124	1.43	0.427937	1.12	0.832079
762112018	PREDICTED: uncharacterized protein LOC105336206 [Crassostrea gigas]	12	C gigas	11	17	11	1361	156.6	6.76	41.79			0.337	0.000484936			1.639	0.145216	1.036	0.968946
762115032	PREDICTED: 14-3-3-like protein 2 isoform X1 [Crassostrea gigas]	89	C gigas	34	1251	10	262	30.1	4.97	3923.77	0.833	0.991846	1.231	0.979928	1.01	0.968725	0.91	0.733585	1.09	0.895251
1139847259	PREDICTED: LOW QUALITY PROTEIN: uncharacterized protein LOC105320433 [Crassostrea gigas]	41	C gigas	14	1072	10	339	37.6	11.36	3275.01	0.819	0.984557	1.831	0.225629	0.829	0.807934	0.59	0.00113495	0.474	0.0013306
1139809052	PREDICTED: aldehyde dehydrogenase, cytosolic 2 [Crassostrea gigas]	64	C gigas	12	571	10	246	27.4	5.97	1954.63	0.493	0.322233	0.889	0.631318	0.974	0.984849	1.009	0.948942	1.308	0.47339
762116178	PREDICTED: muscle LIM protein 1 [Crassostrea gigas]	63	C gigas	10	507	10	183	19.8	8.46	1818.24	1.323	0.496831	1.21	0.98516	1.052	0.931141	0.819	0.37169	0.992	0.984132
762150500	PREDICTED: eukaryotic translation initiation factor 5A-1-like isoform X3 [Crassostrea gigas]	84	C gigas	10	319	10	158	17.3	5.26	1156.08	0.746	0.95165	1.541	0.651868	0.808	0.723158	1.092	0.966926	0.897	0.939339
762117112	PREDICTED: coactosin-like protein [Crassostrea gigas]	74	C gigas	10	334	10	140	15.9	5.12	1084.7	0.95	0.95165	1.58	0.580417	1.189	0.623862	1.367	0.375393	0.901	0.941672
1139741345	PREDICTED: allene oxide synthase-lipoxygenase protein, partial [Crassostrea gigas]	48	C gigas	24	343	10	658	74.7	5.49	962.05	0.504	0.496831	1.616	0.55642	0.918	0.968351	1.129	0.931555	0.957	0.985117
762161527	PREDICTED: protein-L-isoaspartate(D-aspartate) O-methyltransferase isoform X1 [Crassostrea gigas]	51	C gigas	10	242	10	280	30.1	6.44	886.83	1.09	0.83747	0.985	0.867328	0.937	0.982087	1.01	0.948942	0.952	0.984132
762150752	PREDICTED: PDZ and LIM domain protein Zasp-like [Crassostrea gigas]	68	C gigas	10	305	10	164	18	7.34	882.62	1.232	0.624424	1.046	0.906225	1.174	0.665338	1.055	0.996291	0.838	0.817611
1139846402	PREDICTED: succinate--CoA ligase [ADP/GDP-forming] subunit alpha, mitochondrial isoform X3 [Crassostrea gigas]	44	C gigas	10	192	10	328	34.6	8.95	669.36	1.124	0.793089	1.217	0.98516	1.05	0.933313	0.914	0.74125	0.643	0.176875
1139837460	PREDICTED: adenosine kinase 1 [Crassostrea gigas]	40	C gigas	10	195	10	445	48.9	5.87	658.22	0.586	0.655321	1.665	0.440558	0.756	0.51002	1.094	0.966761	1.137	0.811419
762122623	PREDICTED: peptidyl-prolyl cis-trans isomerase [Crassostrea gigas]	61	C gigas	10	212	10	215	23.7	6.4	630.53	0.866	0.988885	1.157	0.985299	0.65	0.109787	1.292	0.561871	1.016	0.965719
1139837586	PREDICTED: UV excision repair protein RAD23 homolog B-like [Crassostrea gigas]	27	C gigas	10	212	10	387	41.7	4.68	629.16	0.821	0.985046	1.268	0.951325	1.019	0.962839	0.869	0.57026	1.004	0.984132
762167738	PREDICTED: uncharacterized protein LOC105324744 [Crassostrea gigas]	53	C gigas	12	204	10	217	24.5	5.15	618.13	1.518	0.274143	1.119	0.955243	1.323	0.271178	0.767	0.184645	0.944	0.984132
1139749851	PREDICTED: carbonyl reductase [NADPH] 1 [Crassostrea gigas]	43	C gigas	14	181	10	445	48.9	8.53	601.62	1.07	0.862691	1.017	0.881208	0.918	0.968725	1.004	0.948942	0.775	0.637862
762132000	PREDICTED: serine protease inhibitor dipetalogastin [Crassostrea gigas]	57	C gigas	10	207	10	213	22.6	5.16	581.68	2.637	0.00118424	0.545	0.000970118	0.933	0.97953	1.033	0.97414	0.678	0.287657
762106703	PREDICTED: succinyl-CoA:3-ketoacid coenzyme A transferase 1, mitochondrial [Crassostrea gigas]	31	C gigas	10	176	10	522	56.6	6.09	555.22	0.672	0.933926	1.116	0.953539	0.903	0.957763	1.265	0.654302	1.146	0.809104
762143634	PREDICTED: ras-related protein rab7 [Crassostrea gigas]	67	C gigas	10	178	10	205	23.1	5.5	554.13	0.901	0.978938	1.277	0.941755	1.005	0.974132	1.146	0.904955	0.956	0.984132
762089050	PREDICTED: GTP-binding nuclear protein Ran [Crassostrea gigas]	54	C gigas	10	163	10	213	24.1	7.44	516.67	1.167	0.725043	1.454	0.794579	0.989	0.980921	1.372	0.360832	0.703	0.377429
762074403	PREDICTED: yolk ferritin isoform X1 [Crassostrea gigas]	49	C gigas	10	166	10	224	25.4	5.5	510.79	1.54	0.244543	0.981	0.860224	0.814	0.753098	1.153	0.884519	0.674	0.273054
32479249	ferritin GF1 [Crassostrea gigas]	75	C gigas	10	172	10	171	20	5.31	508.83	0.986	0.946276	0.911	0.691549	0.866	0.898353	0.972	0.884519	0.865	0.882269
762110510	PREDICTED: eukaryotic initiation factor 4A-III [Crassostrea gigas]	36	C gigas	13	151	10	398	45.6	6.37	505.18	0.501	0.419287	1.545	0.763059	0.892	0.962839	0.809	0.489061	1.279	0.570628
762116719	PREDICTED: proteasome subunit beta type-5 isoform X1 [Crassostrea gigas]	44	C gigas	10	165	10	275	30.5	6.54	493.77	1.025	0.920174	1.001	0.867328	0.998	0.976593	1.017	0.956129	0.786	0.68452
762092985	PREDICTED: GMP reductase 2 [Crassostrea gigas]	40	C gigas	10	145	10	351	37.8	7.65	491.26	1.086	0.842927	0.839	0.467613	1.008	0.970072	1.111	0.954525	1.018	0.960515
762099617	PREDICTED: alpha-N-acetylgalactosaminidase [Crassostrea gigas]	47	C gigas	10	170	10	405	45.1	5.1	468.59	0.844	0.984557	1.516	0.757006	1.002	0.963646	1.122	0.94895	0.843	0.827409
762113304	PREDICTED: C2 domain-containing protein 2 [Crassostrea gigas]	26	C gigas	10	130	10	549	60.3	9.47	465.05	1.412	0.358227	0.789	0.320519	0.86	0.911889	1.021	0.948942	0.861	0.871585
762134867	PREDICTED: glutathione reductase, mitochondrial [Crassostrea gigas]	30	C gigas	10	148	10	462	50.1	8.12	463.99	1.071	0.81705	1.2	0.992679	0.887	0.949598	1.04	0.984468	0.811	0.763239
762143024	PREDICTED: aldehyde dehydrogenase family 8 member A1 [Crassostrea gigas]	25	C gigas	10	153	10	482	53.3	6.65	442.12	0.819	0.988552	0.969	0.837631	0.902	0.957296	1.208	0.801217	0.849	0.84225
1139804588	PREDICTED: inorganic pyrophosphatase isoform X4 [Crassostrea gigas]	41	C gigas	10	139	10	342	39.1	7.43	423.18	1.263	0.551004	1.375	0.867473	1.1	0.836866	1.102	0.959354	0.699	0.369225
762085768	PREDICTED: thioredoxin-like protein 1 [Crassostrea gigas]	51	C gigas	10	143	10	288	31.8	4.97	404.88	0.817	0.992299	1.125	0.962626	0.977	0.98409	0.931	0.801217	1.209	0.692415
762093198	PREDICTED: growth factor receptor-bound protein 2 isoform X1 [Crassostrea gigas]	55	C gigas	10	161	10	220	25.3	5.87	395.83	0.846	0.999599	1.114	0.969073	1.04	0.941297	1.123	0.945689	1.001	0.984132
762118842	PREDICTED: pyruvate dehydrogenase E1 component subunit beta, mitochondrial [Crassostrea gigas]	47	C gigas	10	116	10	360	39	6.44	394.3	0.97	0.942394	1.234	0.98516	0.869	0.925564	1.049	0.995397	0.988	0.989932
762084231	PREDICTED: succinate--CoA ligase [ADP-forming] subunit beta, mitochondrial [Crassostrea gigas]	28	C gigas	10	136	10	452	49.1	6.32	393.17	0.794	0.976172	1.327	0.906225	0.999	0.976593	1.299	0.540047	1.019	0.959371
762126697	PREDICTED: BRO1 domain-containing protein BROX-like [Crassostrea gigas]	34	C gigas	10	108	10	418	47.3	6.93	371.5	0.75	0.966052	1.203	0.985299	0.887	0.957296	1.12	0.952258	1.328	0.450864
762126085	PREDICTED: 40S ribosomal protein S6-like [Crassostrea gigas]	37	C gigas	10	137	10	241	27.6	10.9	338.21	0.51	0.379314	1.666	0.450029	0.696	0.253677	1.015	0.94895	1.391	0.301042
1139739316	PREDICTED: nardilysin [Crassostrea gigas]	12	C gigas	10	106	10	1072	124.8	5.3	328.48	0.994	0.915637	0.867	0.540682	1.049	0.925564	0.959	0.868222	0.858	0.897265
762072716	PREDICTED: pyruvate dehydrogenase E1 component subunit alpha, mitochondrial isoform X2 [Crassostrea gigas]	29	C gigas	10	112	10	388	43.1	7.87	311.37	0.769	0.972403	1.264	0.96706	0.975	0.98409	1.088	0.970476	0.964	0.991471
1139753822	PREDICTED: eukaryotic translation initiation factor 4H-like [Crassostrea gigas]	44	C gigas	10	106	10	289	30.7	9.77	301.27	0.677	0.942394	1.162	0.98516	0.861	0.918517	0.781	0.28777	1.279	0.548034
762127242	PREDICTED: uncharacterized protein LOC105341720 [Crassostrea gigas]	39	C gigas	10	114	10	248	27.1	9.67	300.56	0.51	0.440558	2.09	0.0479505	1.211	0.559174	0.793	0.277552	0.858	0.862221
762147411	PREDICTED: 3-hydroxyacyl-CoA dehydrogenase type-2 [Crassostrea gigas]	59	C gigas	10	120	10	258	27.9	7.91	293.68	0.87	0.984557	1.249	0.968829	0.987	0.971864	1.392	0.345483	0.707	0.407022
762151813	PREDICTED: mammalian ependymin-related protein 1 [Crassostrea gigas]	38	C gigas	10	106	10	193	21.8	5.41	293.22	1.055	0.888574	3.168	3.58409e-05	0.67	0.167533	0.587	0.00216271	1.123	0.84225
1139751198	PREDICTED: isocitrate dehydrogenase [NAD] subunit alpha, mitochondrial isoform X1 [Crassostrea gigas]	37	C gigas	10	96	10	366	40.3	5.64	288.56	1.022	0.89083	0.981	0.835111	0.925	0.97953	1.034	0.97163	0.965	0.993069
1139786634	PREDICTED: uncharacterized protein LOC105329107 [Crassostrea gigas]	13	C gigas	13	102	10	1458	162.4	5.53	287.66	0.748	0.955571	1.489	0.763059	1.164	0.654624	0.745	0.354484	1.002	0.984132
762124531	PREDICTED: N-acetyl-D-glucosamine kinase [Crassostrea gigas]	38	C gigas	10	93	10	386	42.2	6.14	286.87	0.832	0.988552	0.985	0.805861	1.149	0.715635	0.951	0.84038	0.939	0.975971
1139828240	PREDICTED: ATP synthase subunit gamma, mitochondrial-like [Crassostrea gigas]	41	C gigas	10	102	10	286	31.7	9.25	280.87	0.924	0.95165	1.132	0.971351	0.736	0.489002	1.418	0.287858	0.666	0.261772
762149047	PREDICTED: dihydrolipoyllysine-residue acetyltransferase component of pyruvate dehydrogenase complex, mitochondrial [Crassostrea gigas]	27	C gigas	10	92	10	542	58.5	7.66	276.99	1.115	0.788409	1.448	0.811729	0.684	0.275652	1.062	0.993945	1.083	0.913854
762079940	PREDICTED: deleted in malignant brain tumors 1 protein-like [Crassostrea gigas]	20	C gigas	10	91	10	806	85.7	4.87	269.88	1.196	0.676879	1.516	0.701206	0.462	0.000199979	0.738	0.117564	1.107	0.869854
762112015	PREDICTED: estrogen sulfotransferase [Crassostrea gigas]	44	C gigas	10	106	10	295	34.1	6.81	253.84	0.952	0.95165	0.968	0.835488	1.346	0.181324	0.727	0.112914	0.98	0.996547
762128137	PREDICTED: trifunctional enzyme subunit beta, mitochondrial-like [Crassostrea gigas]	33	C gigas	10	77	10	468	50.3	9.07	237.61	0.67	0.902899	0.987	0.835488	0.734	0.47508	1.17	0.909134	0.761	0.694884
762108838	PREDICTED: ADP,ATP carrier protein [Crassostrea gigas]	30	C gigas	10	103	10	306	33.3	9.58	235.33	0.505	0.472904	1.444	0.838705	0.558	0.00820342	1.673	0.0276057	0.848	0.854527
762122193	PREDICTED: eukaryotic translation initiation factor 3 subunit A [Crassostrea gigas]	10	C gigas	10	72	10	1252	148.5	9.01	226.13	0.237	0.000358188	2.294	0.0354936	0.652	0.17237	1.003	0.948942	1.259	0.600085
762162808	PREDICTED: alpha-L-fucosidase [Crassostrea gigas]	30	C gigas	11	97	10	461	52.8	6.62	219.38	0.945	0.95165	0.941	0.763059	1.152	0.710942	1.058	0.997485	0.72	0.454682
1139817388	PREDICTED: tyrosine--tRNA ligase, cytoplasmic [Crassostrea gigas]	21	C gigas	11	105	10	540	60.2	7.01	218.8	0.531	0.523652	1.318	0.924302	1.076	0.884734	1.075	0.995735	1.013	0.95489
762158599	PREDICTED: actin-related protein 2/3 complex subunit 1A [Crassostrea gigas]	38	C gigas	10	72	10	368	40.4	7.65	190	0.507	0.369643	1.01	0.867328	0.784	0.654637	1.3	0.57026	0.878	0.908679
762092339	PREDICTED: S-methylmethionine--homocysteine S-methyltransferase BHMT2 [Crassostrea gigas]	37	C gigas	10	61	10	349	39.2	6.55	183.64	0.768	0.982874	1.389	0.896326	0.642	0.118841	0.84	0.591302	1.324	0.446872
762123586	PREDICTED: acyl-CoA synthetase short-chain family member 3, mitochondrial [Crassostrea gigas]	20	C gigas	10	58	10	660	73	7.91	169.63	0.602	0.749402	1.212	0.992679	0.825	0.848227	0.956	0.880717	0.891	0.941672
762153875	PREDICTED: coronin-7 [Crassostrea gigas]	14	C gigas	10	56	10	960	107.4	5.48	155.78	0.903	0.95165	1.449	0.867328	0.959	0.98934	1.313	0.681609	0.974	0.997079
762102328	PREDICTED: xaa-Pro aminopeptidase 1 [Crassostrea gigas]	19	C gigas	10	76	10	616	68.4	5.76	151.73	0.879	0.984557	1.414	0.858703	1.008	0.970072	0.969	0.880717	0.953	0.984132
762112116	PREDICTED: lysosomal Pro-X carboxypeptidase-like [Crassostrea gigas]	23	C gigas	10	57	10	486	54.1	8.4	128.23	0.887	0.962838	1.997	0.294125	1.194	0.601303	1.065	0.995397	0.969	0.997787
762156446	PREDICTED: protein transport protein Sec23A isoform X1 [Crassostrea gigas]	20	C gigas	10	53	10	781	88.3	6.89	114.51	0.886	0.980073	1.307	0.966388	0.998	0.965323	0.916	0.864487	1.14	0.84225
762077278	PREDICTED: collagen alpha-6(VI) chain isoform X1 [Crassostrea gigas]	23	C gigas	10	35	10	627	68.3	6.1	114.32	1.663	0.114846	1.737	0.310584	-	1.15323e-16			-	1.14749e-16
762158210	PREDICTED: xanthine dehydrogenase/oxidase [Crassostrea gigas]	11	C gigas	10	53	10	1332	147.3	6.71	109.26	1.26	0.615261	1.091	0.918165	0.867	0.945819	1.077	0.993945	0.739	0.624279
762114384	PREDICTED: importin-7 isoform X2 [Crassostrea gigas]	14	C gigas	10	42	10	1034	118.9	4.86	99.06	0.756	0.968375	0.89	0.673427	0.817	0.848227	0.996	0.948942	0.939	0.984132
762161267	PREDICTED: collagen alpha-1(I) chain [Crassostrea gigas]	8	C gigas	10	50	10	1769	175.5	5.36	81.27	1.002	0.895674	1.056	0.904036	0.922	0.98409	1.187	0.909134	0.835	0.850011
762157180	PREDICTED: xanthine dehydrogenase/oxidase [Crassostrea gigas]	12	C gigas	10	24	10	1304	143.4	7.02	63.9	0.92	0.95165	1.48	0.871529	0.517	0.240288	0.464	0.102526
762162372	PREDICTED: lamin Dm0 [Crassostrea gigas]	21	C gigas	10	27	10	590	67.3	5.74	56.91	1.054	0.822861	1.365	0.906225	0.821	0.874409	0.953	0.957563	0.971	0.99727
762074208	PREDICTED: tropomyosin isoform X15 [Crassostrea gigas]	88	C gigas	38	3585	9	250	28.7	4.65	11801.4	0.932	0.954219	0.821	0.421116	0.989	0.982439	1.338	0.449189	0.874	0.907175
762118370	PREDICTED: tubulin beta chain [Crassostrea gigas]	74	C gigas	29	1433	9	445	50	4.86	4946.02	0.585	0.631191	1.453	0.794579	0.684	0.211281	1.343	0.434817	0.953	0.984132
113207856	pyruvate kinase [Crassostrea gigas]	58	C gigas	28	908	9	563	61.3	6.92	2766.97	0.983	0.95165	1.117	0.969907	1.078	0.884219	0.859	0.523237	0.98	0.994563
1139834062	PREDICTED: peptidyl-prolyl cis-trans isomerase C isoform X1 [Crassostrea gigas]	41	C gigas	9	422	9	169	18.7	9.16	1470.99	1.008	0.942394	1.294	0.924302	1.061	0.911137	1.116	0.948942	0.862	0.873499
762111037	PREDICTED: omega-crystallin [Crassostrea gigas]	63	C gigas	9	323	9	178	19.7	8.75	917.9	0.68	0.888242	0.928	0.732188	1.057	0.918984	0.968	0.879238	1.446	0.206243
762139974	PREDICTED: hemicentin-2 [Crassostrea gigas]	32	C gigas	9	212	9	395	43.7	6.28	781.48	0.481	0.28693	2.41	0.00727069	0.219	1.15323e-16	0.897	0.685088	0.877	0.908679
762156103	PREDICTED: hsc70-interacting protein isoform X1 [Crassostrea gigas]	30	C gigas	9	220	9	428	46.1	4.98	766.63	0.646	0.809029	1.28	0.935733	0.849	0.856611	1.052	0.995397	1.237	0.617077
762109320	PREDICTED: ubiquitin-conjugating enzyme E2 N [Crassostrea gigas]	64	C gigas	9	225	9	153	17.3	6.57	714.83	0.758	0.95165	1.252	0.965898	1.143	0.741707	1.091	0.967346	0.993	0.984132
1139809011	PREDICTED: 40S ribosomal protein S2 [Crassostrea gigas]	40	C gigas	9	225	9	277	30.2	10.11	708.67	0.381	0.0566923	1.702	0.394915	0.712	0.314108	1.054	0.996291	1.458	0.198948
762125802	PREDICTED: serine/threonine-protein phosphatase 2A catalytic subunit beta isoform isoform X1 [Crassostrea gigas]	42	C gigas	11	180	9	312	35.7	5.54	661.15	0.902	0.978938	1.071	0.924942	1.028	0.957296	1.039	0.981776	0.942	0.984132
762158481	PREDICTED: proteasome subunit beta type-4-like [Crassostrea gigas]	43	C gigas	9	187	9	259	28.6	6.07	658.88	0.893	0.983502	1.263	0.956251	1.104	0.834583	1.288	0.57672	0.85	0.843594
762086114	PREDICTED: uncharacterized protein LOC105326842 isoform X1 [Crassostrea gigas]	20	C gigas	13	159	9	1005	110.6	5.01	590.73	0.762	0.980678	1.196	0.994467	0.939	0.991341	0.979	0.899443	0.817	0.786683
762095183	PREDICTED: purine nucleoside phosphorylase-like isoform X1 [Crassostrea gigas]	43	C gigas	9	173	9	323	35.2	6.24	570.71	1.522	0.258612	1.197	0.985299	1.085	0.869281	1.291	0.58291	0.737	0.519046
1139805870	PREDICTED: sodium-dependent neutral amino acid transporter B(0)AT1-like [Crassostrea gigas]	16	C gigas	10	204	9	767	85.3	6.04	566.12	0.876	0.969563	0.931	0.680951	1.3	0.318482	1.293	0.560375	0.901	0.941672
762167913	PREDICTED: copine-3 isoform X1 [Crassostrea gigas]	26	C gigas	12	223	9	551	61.3	6.07	559.42	0.163	7.81828e-07	0.974	0.835111	1.103	0.824344	1.116	0.948942	1.085	0.908679
762088953	PREDICTED: serine/arginine-rich splicing factor 1A [Crassostrea gigas]	31	C gigas	9	204	9	232	25.9	10.05	527.85	0.554	0.529522	1.378	0.867328	0.904	0.960101	0.854	0.519431	1.264	0.573087
40643000	ribosomal protein S8, partial [Crassostrea gigas]	50	C gigas	9	160	9	211	24.2	10.46	512.6	0.401	0.0884893	1.725	0.359051	0.752	0.503715	1.012	0.948942	1.457	0.198948
762112709	PREDICTED: alcohol dehydrogenase class-3 isoform X1 [Crassostrea gigas]	33	C gigas	9	155	9	377	40.2	7.49	507.03	0.768	0.951844	1.081	0.937111	0.865	0.894933	1.373	0.35945	1.022	0.95354
762167734	PREDICTED: uncharacterized protein LOC105324742 [Crassostrea gigas]	62	C gigas	10	158	9	217	24.4	4.81	496.58	1.304	0.524054	1.428	0.835488	0.955	0.997758	0.852	0.530319	1.118	0.850653
762093164	PREDICTED: phosphotriesterase-related protein [Crassostrea gigas]	35	C gigas	9	158	9	347	38.5	5.76	463.26	1.203	0.65194	1.076	0.917778	1.087	0.836866	0.985	0.913376	0.881	0.909603
762155516	PREDICTED: drebrin-like protein B isoform X1 [Crassostrea gigas]	19	C gigas	9	174	9	573	65.5	5.14	462.17	0.545	0.529453	1.178	0.992679	0.877	0.938066	1.017	0.948942	1.099	0.873499
762165198	PREDICTED: tubulin polymerization-promoting protein family member 3 [Crassostrea gigas]	47	C gigas	10	159	9	176	19.4	9.36	459.27	0.899	0.980061	1.27	0.950457	0.83	0.810951	1.106	0.948942	0.738	0.526843
1139806688	PREDICTED: ATP-dependent 6-phosphofructokinase isoform X1 [Crassostrea gigas]	32	C gigas	9	133	9	417	45.8	7.66	446.04	0.737	0.954219	1	0.867328	0.883	0.933854	1.075	0.984468	1.234	0.620442
765826521	40S ribosomal protein S18 [Crassostrea gigas]	58	C gigas	9	157	9	152	17.8	10.65	431.14	0.47	0.252353	1.633	0.486326	0.752	0.503715	1.041	0.983101	1.181	0.748494
762106905	PREDICTED: glycogenin-1 isoform X1 [Crassostrea gigas]	24	C gigas	9	118	9	543	60.3	5.21	418.45	1.29	0.543368	1.482	0.746741	0.665	0.184282	1.096	0.970318	1.37	0.34843
762104199	PREDICTED: multifunctional protein ADE2 [Crassostrea gigas]	31	C gigas	9	136	9	422	46.7	6.65	413.31	1.012	0.876275	0.72	0.0963227	0.873	0.933854	1.478	0.232266	1.029	0.951796
762150502	PREDICTED: Y-box factor homolog [Crassostrea gigas]	35	C gigas	9	113	9	307	35.4	9.86	399.43	0.719	0.95165	1.228	0.985299	0.751	0.655574	0.64	0.0740475	1.271	0.573087
762121348	PREDICTED: ras-related protein Rab6 isoform X3 [Crassostrea gigas]	58	C gigas	10	175	9	209	23.6	6.27	391.21	1.173	0.656461	1.144	0.98516	1.028	0.939114	1.065	0.997485	0.885	0.918696
762141873	PREDICTED: uncharacterized protein LOC105346991 isoform X1 [Crassostrea gigas]	48	C gigas	9	147	9	211	23	5.54	381.53	1.148	0.694168	0.663	0.07646	0.906	0.962839	0.912	0.74125	1.422	0.245331
762156679	PREDICTED: heat shock 70 kDa protein 4L-like [Crassostrea gigas]	39	C gigas	9	110	9	240	27.8	5.1	366.94	0.799	0.997467	1.152	0.98516	0.911	0.975508	1.045	0.984468	1.013	0.973353
762107958	PREDICTED: tubulin-folding cofactor B-like [Crassostrea gigas]	43	C gigas	9	149	9	249	28.4	5.17	354.11	0.723	0.95165	0.967	0.763059	0.845	0.848106	1.081	0.977405	1.02	0.958205
1139855522	PREDICTED: cysteine-rich motor neuron 1 protein-like [Crassostrea gigas]	20	C gigas	10	112	9	601	64.9	5.68	353.88	0.559	0.577602	1.93	0.128575	0.489	0.000659192	0.631	0.00496827	0.83	0.817611
762164929	PREDICTED: poly [ADP-ribose] polymerase 1-like [Crassostrea gigas]	40	C gigas	9	120	9	326	35.3	9.04	350.56	0.662	0.875802	1.366	0.884879	0.783	0.635925	1.365	0.407475	1.013	0.968946
1139816925	PREDICTED: major egg antigen isoform X1 [Crassostrea gigas]	35	C gigas	9	125	9	348	39.9	6.83	350.21	0.893	0.978938	1.14	0.98516	0.907	0.966403	0.921	0.7867	0.923	0.951796
762146952	PREDICTED: adenine phosphoribosyltransferase [Crassostrea gigas]	61	C gigas	9	136	9	177	19.5	7.21	347.83	0.636	0.875802	1.392	0.867328	1.03	0.935571	0.966	0.873038	1.006	0.984132
762141112	PREDICTED: 60S ribosomal protein L23a [Crassostrea gigas]	39	C gigas	9	119	9	171	19	10.4	346.98	0.568	0.571856	1.685	0.42137	0.741	0.450756	1.036	0.978101	1.077	0.908679
1139740795	PREDICTED: probable D-lactate dehydrogenase, mitochondrial isoform X1 [Crassostrea gigas]	26	C gigas	9	121	9	494	53.8	6	342.81	1.142	0.698065	1.052	0.900791	1.031	0.939006	0.831	0.446032	0.65	0.235477
1139823833	PREDICTED: aldose reductase-related protein 2 [Crassostrea gigas]	50	C gigas	14	121	9	320	36.6	5.91	338.42	2.025	0.147123	1.33	0.950457	0.721	0.358513	1.079	0.981776	1.136	0.821865
762121923	PREDICTED: 40S ribosomal protein S14 [Crassostrea gigas]	67	C gigas	9	114	9	150	16.1	10.36	327.4	0.667	0.877765	1.488	0.763059	0.842	0.836866	1.079	0.981776	0.973	0.999849
762078491	PREDICTED: muscle M-line assembly protein unc-89 isoform X2 [Crassostrea gigas]	5	C gigas	9	103	9	1915	214.3	8.66	316.91	1.198	0.65578	1.242	0.969073	0.997	0.976593	0.824	0.386473	0.834	0.811419
762141691	PREDICTED: heterogeneous nuclear ribonucleoprotein K isoform X1 [Crassostrea gigas]	29	C gigas	9	108	9	503	50.7	8.18	306.95	0.46	0.252381	1.521	0.669417	0.672	0.204033	1.175	0.87637	1.413	0.289615
762126649	PREDICTED: protein DDI1 homolog 2 [Crassostrea gigas]	27	C gigas	9	97	9	453	49.9	5.3	304.91	0.803	0.997467	0.81	0.300439	0.979	0.976593	1.153	0.913376	1.036	0.951796
762142887	PREDICTED: prolyl 4-hydroxylase subunit alpha-1 isoform X2 [Crassostrea gigas]	25	C gigas	9	107	9	538	62	6.42	304.61	0.838	0.984557	1.045	0.900995	1.358	0.20886	1.246	0.825857	0.877	0.926034
762137245	PREDICTED: heterogeneous nuclear ribonucleoprotein L [Crassostrea gigas]	26	C gigas	10	102	9	551	60.3	7.69	294.61	0.79	0.988552	1.124	0.963151	0.947	0.999272	0.819	0.500581	1.064	0.921073
762128729	PREDICTED: sulfide:quinone oxidoreductase, mitochondrial [Crassostrea gigas]	32	C gigas	9	84	9	450	50.3	9.31	286.99	0.898	0.951844	1.021	0.867328	0.73	0.458983	0.969	0.880717	0.796	0.732297
762103698	PREDICTED: ruvB-like 2 isoform X1 [Crassostrea gigas]	24	C gigas	9	96	9	464	51.4	5.34	283.94	1.088	0.802748	1.153	0.985299	0.867	0.925564	1.058	0.999852	0.956	0.984132
762132188	PREDICTED: calpain-5, partial [Crassostrea gigas]	20	C gigas	10	115	9	649	74.5	7.15	275.62	0.905	0.95165	0.851	0.467613	1.14	0.737285	0.916	0.736808	1.207	0.699291
762168200	PREDICTED: ribose-phosphate pyrophosphokinase 4 [Crassostrea gigas]	32	C gigas	9	82	9	349	39.2	7.05	264.37	0.817	0.997467	1.149	0.979928	0.967	0.98409	1.23	0.818255	0.901	0.951796
762123240	PREDICTED: ubiquitin carboxyl-terminal hydrolase 14 isoform X1 [Crassostrea gigas]	20	C gigas	9	81	9	490	55.1	5.3	262.03	0.841	0.984557	1.184	0.985299	0.886	0.952607	1.05	0.98072	1.037	0.951796
762085904	PREDICTED: glycylpeptide N-tetradecanoyltransferase 2 [Crassostrea gigas]	23	C gigas	9	75	9	534	61.5	6.32	253.04	0.866	0.978938	1.214	0.992869	0.908	0.975053	1.019	0.962759	0.953	0.990881
762124667	PREDICTED: stAR-related lipid transfer protein 5 isoform X1 [Crassostrea gigas]	44	C gigas	9	93	9	213	24.3	6.58	247.44	0.81	0.984557	1.151	0.98516	1.021	0.955396	1.006	0.948942	1.085	0.908679
1139820537	PREDICTED: 26S protease regulatory subunit 7 [Crassostrea gigas]	32	C gigas	9	91	9	433	48.2	5.91	239.38	0.444	0.232696	1.084	0.918252	0.769	0.665436	1.413	0.436695	1.579	0.13658
762088832	PREDICTED: threonine synthase-like 1 [Crassostrea gigas]	16	C gigas	9	75	9	898	100.7	6.13	233.51	1.048	0.845135	0.885	0.559553	1.048	0.918984	0.948	0.829034	1.175	0.757639
762074025	PREDICTED: peptidyl-prolyl cis-trans isomerase FKBP4 isoform X1 [Crassostrea gigas]	32	C gigas	9	64	9	461	52.1	5.66	230.11	0.698	0.95165	1.672	0.464309	1.05	0.908273	1.024	0.94895	1.208	0.689991
762155587	PREDICTED: 3-ketoacyl-CoA thiolase A, peroxisomal [Crassostrea gigas]	31	C gigas	9	89	9	401	42.5	7.91	226.68	1.26	0.553791	0.969	0.766785	0.976	0.97953	0.941	0.839206	0.843	0.858195
762130728	PREDICTED: protein henna isoform X1 [Crassostrea gigas]	22	C gigas	9	73	9	470	53.2	6.54	226.63	0.704	0.95165	1.196	0.985299	0.657	0.171322	1.039	0.966761	1.133	0.813267
762099171	PREDICTED: methionine adenosyltransferase 2 subunit beta [Crassostrea gigas]	34	C gigas	9	88	9	299	33.3	7.4	219.96	1.148	0.707733	1.181	0.989167	1.039	0.918984	0.93	0.805843	0.92	0.951796
762134094	PREDICTED: uncharacterized protein LOC105344245 [Crassostrea gigas]	38	C gigas	9	105	9	227	27.1	9.85	217.32	0.562	0.638591	1.196	0.999375	0.99	0.971053	0.791	0.348634	0.94	0.972604
1139809925	PREDICTED: xylulose kinase-like isoform X2 [Crassostrea gigas]	24	C gigas	9	80	9	519	56.8	5.69	215.11	0.937	0.951844	0.834	0.458275	0.796	0.681888	1.058	0.999496	1.12	0.838021
762168484	PREDICTED: eukaryotic peptide chain release factor subunit 1 [Crassostrea gigas]	29	C gigas	9	78	9	443	49.5	5.52	215.09	0.846	0.984557	1.554	0.673806	0.698	0.375397	1.032	0.974304	0.966	0.998462
762079165	PREDICTED: deoxyribose-phosphate aldolase [Crassostrea gigas]	41	C gigas	9	58	9	319	35.1	8.32	213.62	0.777	0.984557	1.254	0.977215	0.957	0.991067	1.263	0.725357	0.998	0.984132
762086921	PREDICTED: phosphoenolpyruvate phosphomutase [Crassostrea gigas]	33	C gigas	9	68	9	326	36.2	7.33	212.96	1.758	0.107292	1.39	0.867328	0.982	0.97953	0.962	0.900484	0.722	0.562868
1139746600	PREDICTED: uncharacterized protein LOC109620356 [Crassostrea gigas]	36	C gigas	9	86	9	343	38.1	6.07	211.43	1.283	0.525688	0.975	0.853267	1.257	0.434951	1.517	0.141494	1.348	0.377429
762103128	PREDICTED: heterogeneous nuclear ribonucleoprotein H isoform X1 [Crassostrea gigas]	28	C gigas	9	64	9	525	55.5	6.61	208.64	0.503	0.412252	1.387	0.914743	0.725	0.511064	0.903	0.865776	1.275	0.623817
762118977	PREDICTED: isovaleryl-CoA dehydrogenase, mitochondrial isoform X1 [Crassostrea gigas]	24	C gigas	9	72	9	450	49.8	7.42	208.11	1.007	0.89083	0.83	0.41782	0.769	0.647008	1.235	0.804367	0.936	0.984132
762081826	PREDICTED: cytoplasmic dynein 1 intermediate chain 2 isoform X1 [Crassostrea gigas]	16	C gigas	9	75	9	713	80	5.48	207.02	0.844	0.984557	0.811	0.387497	1.152	0.710942	1.121	0.966761	0.94	0.984132
762073617	PREDICTED: V-type proton ATPase subunit E [Crassostrea gigas]	39	C gigas	9	81	9	226	26.2	6.16	196.66	0.493	0.456581	1.456	0.803461	0.865	0.911889	1.206	0.801217	1.035	0.951796
765826547	integrin beta-1-B-like precursor [Crassostrea gigas]	17	C gigas	9	82	9	799	88.8	5.19	189.85	1.032	0.877592	1.33	0.914743	0.733	0.522192	1.053	0.991452	0.648	0.239582
762084567	PREDICTED: NADH dehydrogenase [ubiquinone] flavoprotein 1, mitochondrial [Crassostrea gigas]	32	C gigas	9	57	9	466	51.1	8.09	188.48	0.778	0.984557	1.004	0.867328	1.149	0.702734	1.281	0.665557	0.754	0.621772
762142529	PREDICTED: vacuolar protein sorting-associated protein 35 isoform X3 [Crassostrea gigas]	16	C gigas	9	72	9	802	92.1	5.07	177.05	0.315	0.00964654	1.401	0.914743	0.813	0.837116	1.234	0.829034	1.16	0.813431
1139836081	PREDICTED: sarcoplasmic calcium-binding proteins I, III, and IV-like [Crassostrea gigas]	43	C gigas	9	71	9	198	23.4	4.84	174.75	1.479	0.270382	1.128	0.964057	1.177	0.658065	0.87	0.701638	0.555	0.0351644
762099262	PREDICTED: glucosidase 2 subunit beta isoform X1 [Crassostrea gigas]	20	C gigas	9	65	9	549	62.5	4.61	151.22	0.729	0.951844	1.338	0.917996	0.991	0.974132	1.209	0.856069	0.902	0.951796
762133943	PREDICTED: neuroplastin isoform X1 [Crassostrea gigas]	21	C gigas	9	78	9	442	48.6	5.3	151.14	0.935	0.95165	1.024	0.867328	0.792	0.743964	0.778	0.27892	0.895	0.939652
762116495	PREDICTED: 26S protease regulatory subunit 6B isoform X1 [Crassostrea gigas]	30	C gigas	9	55	9	420	47.4	5.31	138.13	0.741	0.951844	0.934	0.763445	0.808	0.802318	1.325	0.670083	1.417	0.380484
1139741670	PREDICTED: sushi, von Willebrand factor type A, EGF and pentraxin domain-containing protein 1 [Crassostrea gigas]	7	C gigas	9	46	9	1416	154.8	5.14	133.77	0.985	0.92786	0.927	0.648427	1.238	0.471007	1.085	0.97417	0.579	0.0483792
762134941	PREDICTED: uncharacterized protein LOC105344603 [Crassostrea gigas]	36	C gigas	9	60	9	357	40.4	6.89	133.1	0.907	0.95165	0.933	0.727592	0.967	0.98409	0.927	0.794729	0.945	0.984132
762136319	PREDICTED: phosphomannomutase [Crassostrea gigas]	34	C gigas	9	70	9	251	28	5.96	130.55	0.791	0.988552	1.81	0.262143	0.918	0.97953	1.158	0.905345	0.8	0.755017
1139741389	PREDICTED: dipeptidase 1-like [Crassostrea gigas]	23	C gigas	9	59	9	549	60.8	7.08	125.12	0.797	0.991073	1.346	0.906225	0.774	0.672516	1.279	0.670863	0.632	0.158284
1139855590	PREDICTED: cysteine sulfinic acid decarboxylase [Crassostrea gigas]	23	C gigas	9	64	9	454	51.2	6.65	120.66	0.959	0.95165	1.064	0.917996	0.926	0.97953	0.923	0.784836	1.119	0.852649
762133613	PREDICTED: mesenchyme-specific cell surface glycoprotein-like [Crassostrea gigas]	21	C gigas	9	44	9	566	62.1	5.29	119.35	1.33	0.497244	1.28	0.951479			0.163	2.78812e-13
762130430	PREDICTED: long-chain-fatty-acid--CoA ligase 4 [Crassostrea gigas]	18	C gigas	9	41	9	709	79	7.96	118.39	0.602	0.81705	1.687	0.721455	0.87	0.941297	1.025	0.970318	1.002	0.984132
762153323	PREDICTED: apoptosis inhibitor 5 [Crassostrea gigas]	26	C gigas	9	50	9	535	59.8	6.44	117.24	0.708	0.95165	1.658	0.684104	0.672	0.307426	0.793	0.48776	1.18	0.790473
762156946	PREDICTED: blastula protease 10 [Crassostrea gigas]	25	C gigas	9	47	9	475	52.6	6.11	114.2	0.962	0.942394	1.759	0.28664	0.565	0.0487783	0.695	0.188452	0.571	0.155804
1139843383	PREDICTED: eukaryotic translation initiation factor 4B-like [Crassostrea gigas]	18	C gigas	9	75	9	718	80.1	9.31	109.53	0.686	0.942394	1.444	0.901955	0.866	0.942236	0.783	0.523394	1.345	0.51426
762119393	PREDICTED: xanthine dehydrogenase [Crassostrea gigas]	10	C gigas	9	48	9	1259	137.3	6.29	108.89	1.069	0.800456	1.513	0.788956	0.872	0.945819	0.815	0.63033	0.693	0.496622
762168829	PREDICTED: phospholipase A-2-activating protein [Crassostrea gigas]	19	C gigas	9	40	9	785	85.9	5.71	104.9	0.674	0.942394	0.93	0.66345	0.976	0.98409	1.214	0.771066	1.2	0.708516
1139824957	PREDICTED: eukaryotic translation initiation factor 5 [Crassostrea gigas]	28	C gigas	9	39	9	448	50.8	5.07	76.59	0.945	0.95165	1.265	0.98516	0.793	0.79248	1.195	0.891885	0.802	0.811419
1139748711	PREDICTED: uncharacterized protein LOC105321141 [Crassostrea gigas]	14	C gigas	9	29	9	892	95.6	4.93	75.75	0.749	0.958697	1.911	0.434492	0.983	0.970072	1.066	0.984837	0.841	0.871585
1139822034	PREDICTED: clavaminate synthase-like protein At3g21360 [Crassostrea gigas]	33	C gigas	9	30	9	357	40.1	5.78	75.2	1.874	0.0816804	4.232	3.44473e-06	0.755	0.695164	-	1.17871e-16	1.249	0.817292
148717311	voltage-dependent anion channel [Crassostrea gigas]	38	C gigas	9	39	9	280	30.3	8.24	52.98	0.794	0.988552	1.63	0.610961	0.66	0.177124	1.107	0.981558	1.129	0.817611
762109188	PREDICTED: probable ATP-dependent RNA helicase DDX4 isoform X1 [Crassostrea gigas]	16	C gigas	10	24	9	791	82.5	7.17	46.75	0.749	0.954219	1.135	0.972785	0.697	0.407339	0.624	0.119384	1.233	0.808939
762136581	PREDICTED: cartilage matrix protein [Crassostrea gigas]	24	C gigas	9	15	9	596	65.7	5.68	45.02	+	1.03314e-16	-	1.19821e-16	0.884	0.952607	1.522	0.58291	0.945	0.984132
1139847401	PREDICTED: xanthine dehydrogenase/oxidase-like, partial [Crassostrea gigas]	10	C gigas	9	18	9	1296	142.4	6.9	42.06	1.08	0.924001	1.49	0.888291	0.642	0.509749	0.695	0.611312	1.1	0.939339
18565104	Actin 2 [Crassostrea gigas]	99	C gigas	44	11179	8	376	41.7	5.48	38590	1.103	0.81705	0.779	0.290739	0.894	0.946312	0.881	0.622676	1.045	0.951796
762080307	PREDICTED: taurocyamine kinase [Crassostrea gigas]	54	C gigas	48	4023	8	741	83.9	7.42	15676.6	2.958	0.00601933	1.158	0.977734	1.019	0.953696	0.563	0.000638664	1.073	0.908679
762108384	PREDICTED: retinal dehydrogenase 1 [Crassostrea gigas]	58	C gigas	26	1626	8	497	53.6	6.29	5192.73	0.956	0.95165	0.685	0.0845168	1.081	0.874409	0.884	0.636992	0.804	0.749945
762130794	PREDICTED: tubulin beta chain [Crassostrea gigas]	74	C gigas	29	1361	8	446	49.9	4.86	4731.07	0.677	0.878723	1.387	0.867328	0.658	0.132409	1.425	0.248482	0.921	0.951796
762152766	PREDICTED: uncharacterized protein LOC105318810 [Crassostrea gigas]	37	C gigas	8	394	8	427	48.4	5.97	1713.56	3.142	0.000128422	0.949	0.788956	1.346	0.226847	1.826	0.00302404	0.692	0.340782
48476115	cyclophilin [Crassostrea gigas]	60	C gigas	8	572	8	164	17.5	8.46	1689.98	0.646	0.809029	1.444	0.806599	1.003	0.975425	1.009	0.948942	1.038	0.951796
762102277	PREDICTED: fatty acid-binding protein, heart [Crassostrea gigas]	80	C gigas	8	336	8	137	14.9	5.14	1198.55	1.121	0.799875	1.107	0.96706	1.411	0.128282	1.009	0.948942	0.948	0.984132
385843206	ubiquitin/ribosomal protein S27 precursor [Crassostrea gigas]	54	C gigas	8	435	8	156	18	9.67	1193.45	0.789	0.971878	1.356	0.884985	0.923	0.974132	0.858	0.517413	1.093	0.885274
762110872	PREDICTED: titin homolog isoform X5 [Crassostrea gigas]	27	C gigas	18	240	8	1043	115.6	4.53	811.81	0.624	0.858473	1.27	0.98516	0.813	0.848106	0.867	0.723726	1.255	0.674667
762150900	PREDICTED: PDZ and LIM domain protein 1 [Crassostrea gigas]	84	C gigas	8	275	8	111	12.4	10.64	777.15	1.459	0.323359	1.459	0.788341	1.229	0.507176	1.084	0.974521	0.822	0.790473
762144430	PREDICTED: peroxiredoxin-5, mitochondrial [Crassostrea gigas]	45	C gigas	8	221	8	185	19.7	7.99	764.66	0.729	0.946276	1.164	0.991773	0.908	0.962839	1.397	0.311625	0.829	0.806368
762073550	PREDICTED: S-adenosylmethionine synthase isoform X1 [Crassostrea gigas]	36	C gigas	16	259	8	411	45.3	5.78	733.57	0.626	0.757563	1.058	0.906225	0.951	0.999272	0.902	0.706456	0.955	0.984132
762088186	PREDICTED: metalloproteinase inhibitor 3 [Crassostrea gigas]	41	C gigas	8	206	8	189	21	4.96	714.42	0.944	0.95165	1.305	0.917778	0.922	0.974132	1.171	0.865189	0.777	0.64673
762131065	PREDICTED: programmed cell death protein 6 isoform X1 [Crassostrea gigas]	51	C gigas	8	219	8	190	22.1	5.06	621.89	0.895	0.982874	1.151	0.985299	1.095	0.848106	1.047	0.991452	1.045	0.951796
762096960	PREDICTED: uncharacterized protein LOC105330818 [Crassostrea gigas]	66	C gigas	8	168	8	187	21.1	4.61	570.25	0.956	0.942394	0.39	3.21745e-07	1.745	0.00282728	1.408	0.283015	0.607	0.0910615
765826472	40S ribosomal protein S5 [Crassostrea gigas]	42	C gigas	8	163	8	204	23	9.55	546.97	0.498	0.363395	1.455	0.811729	0.796	0.681888	1.082	0.978101	1.228	0.625613
762104378	PREDICTED: long-chain specific acyl-CoA dehydrogenase, mitochondrial [Crassostrea gigas]	21	C gigas	8	163	8	456	51.2	7.68	503.72	0.921	0.95165	1.28	0.937111	0.945	0.98409	1.089	0.970476	0.763	0.617077
1139814807	PREDICTED: 40S ribosomal protein S19 isoform X1 [Crassostrea gigas]	43	C gigas	8	173	8	160	18	9.94	477.2	0.548	0.514682	1.343	0.901482	0.854	0.869281	1.154	0.882924	1.157	0.788234
762086568	PREDICTED: serine/arginine-rich splicing factor 6-like isoform X3 [Crassostrea gigas]	34	C gigas	13	229	8	288	33	11.09	462.81	0.38	0.0557925	1.161	0.989167	0.851	0.860787	0.771	0.227904	1.039	0.951796
762088188	PREDICTED: thymidine phosphorylase [Crassostrea gigas]	38	C gigas	14	169	8	450	48.2	6.57	452.33	0.445	0.197919	1.231	0.98516	0.705	0.322454	1.244	0.725357	1.354	0.369265
762165042	PREDICTED: dynein light chain 2, cytoplasmic [Crassostrea gigas]	65	C gigas	8	160	8	89	10.3	7.37	448.77	1.599	0.198426	1.309	0.914743	0.979	0.98409	1.172	0.864093	0.691	0.33609
1139837378	PREDICTED: peptidase inhibitor 15-A isoform X2 [Crassostrea gigas]	41	C gigas	8	146	8	235	26.5	6.64	435.72	1.531	0.252353	0.623	0.0252895	2.21	4.7807e-06	1.801	0.00421071	0.767	0.617077
762123718	PREDICTED: glutathione S-transferase [Crassostrea gigas]	38	C gigas	8	154	8	203	23.1	8.6	428.37	1.744	0.0984527	1.116	0.969868	1.115	0.813649	1.048	0.991452	0.743	0.548381
762168370	PREDICTED: uncharacterized protein LOC105324967 [Crassostrea gigas]	45	C gigas	8	123	8	281	31.6	5.99	421.08	0.434	0.194386	1.033	0.876954	1.177	0.654624	1.527	0.112232	1.654	0.0405822
762155366	PREDICTED: 40S ribosomal protein S7 [Crassostrea gigas]	46	C gigas	8	169	8	192	22.1	9.99	394.16	0.603	0.677691	1.665	0.450029	0.777	0.613052	1.097	0.96592	1.082	0.908679
762161958	PREDICTED: neurofascin [Crassostrea gigas]	23	C gigas	12	136	8	668	75.3	5.2	378.28	2.106	0.0167733	1.204	0.992869	1.195	0.634388	1.174	0.906937	0.649	0.249542
762105936	PREDICTED: nucleosome assembly protein 1-like 1 isoform X1 [Crassostrea gigas]	21	C gigas	8	156	8	401	46.1	4.54	375.8	0.625	0.768946	1.29	0.928283	0.898	0.951374	1.005	0.948942	1.077	0.908679
40642980	ribosomal protein S10 [Crassostrea gigas]	46	C gigas	8	123	8	161	18.1	9.99	375.13	0.709	0.950046	1.656	0.474459	0.92	0.970075	1.406	0.288629	0.849	0.84225
762135008	PREDICTED: 40S ribosomal protein S16 [Crassostrea gigas]	49	C gigas	8	141	8	149	16.8	10.14	372.9	0.407	0.0995669	1.91	0.152288	0.791	0.674858	1.068	0.993945	1.277	0.543624
762154704	PREDICTED: adenylate kinase 2, mitochondrial [Crassostrea gigas]	34	C gigas	8	128	8	233	25.5	9.04	336.72	1.244	0.575167	1.073	0.910856	0.998	0.968351	1.056	0.995397	0.742	0.555806
762130802	PREDICTED: alpha-centractin [Crassostrea gigas]	29	C gigas	8	96	8	377	42.8	6.87	335.52	0.522	0.558189	0.958	0.757006	0.98	0.97953	1.233	0.761845	1.109	0.871585
762120067	PREDICTED: prickle-like protein 3 isoform X1 [Crassostrea gigas]	18	C gigas	8	116	8	586	67.3	6.02	323.21	0.993	0.933926	0.841	0.467613	0.97	0.98409	0.912	0.763226	0.764	0.617077
762084608	PREDICTED: uncharacterized protein LOC105326449 [Crassostrea gigas]	37	C gigas	10	101	8	343	38.4	6.07	318.47	0.923	0.95165	1.018	0.867328	1.423	0.136302	1.008	0.943178	0.975	0.99727
1139746687	PREDICTED: 60S ribosomal protein L8-like isoform X2 [Crassostrea gigas]	24	C gigas	8	114	8	258	28.2	10.81	315.41	0.367	0.0405328	1.561	0.622096	0.723	0.366222	0.792	0.267447	1.295	0.500748
762127343	PREDICTED: serine/threonine-protein phosphatase 2A 56 kDa regulatory subunit epsilon isoform [Crassostrea gigas]	55	C gigas	8	105	8	117	13.3	8.94	310.55	0.715	0.95165	1.064	0.909318	0.928	0.98409	0.983	0.913512	0.957	0.985117
762151951	PREDICTED: alpha-N-acetylglucosaminidase [Crassostrea gigas]	13	C gigas	8	118	8	816	94.1	6.81	308.17	1.072	0.81705	1.459	0.812619	1.066	0.888287	1.167	0.880717	0.889	0.926034
762121318	PREDICTED: ras-related protein Rab-14 [Crassostrea gigas]	48	C gigas	9	84	8	214	23.9	6.21	288.96	0.867	0.978938	1.283	0.958473	1.049	0.918517	1.088	0.991157	0.906	0.951796
762132483	PREDICTED: probable serine carboxypeptidase CPVL isoform X2 [Crassostrea gigas]	20	C gigas	8	92	8	473	53.7	6.35	286.29	0.452	0.204066	1.554	0.600729	0.94	0.98409	1.046	0.98723	0.869	0.89328
1139811353	PREDICTED: 60S ribosomal protein L35a [Crassostrea gigas]	46	C gigas	8	121	8	123	13.8	10.59	282.82	0.385	0.133085	2.369	0.00592605	0.815	0.768599	0.948	0.848925	1.42	0.287657
762153949	PREDICTED: uncharacterized protein LOC105319265 [Crassostrea gigas]	22	C gigas	8	95	8	481	53.2	8.56	279.83	0.75	0.971298	1.553	0.730328	0.722	0.47508	0.962	0.899443	0.816	0.811419
762168107	PREDICTED: proteasome subunit beta type-7 [Crassostrea gigas]	29	C gigas	8	103	8	275	30	8.75	278.86	0.96	0.943605	1.041	0.881208	1.039	0.93437	1.21	0.805843	0.823	0.790473
762099493	PREDICTED: vacuolar protein sorting-associated protein 4B-like isoform X1 [Crassostrea gigas]	36	C gigas	12	130	8	458	50.8	6.96	278.5	0.871	0.978938	1.085	0.917778	0.948	0.997758	1.508	0.178457	0.932	0.959371
1139780669	PREDICTED: prostaglandin reductase-3 [Crassostrea gigas]	33	C gigas	8	80	8	354	38.8	9.03	273.68	1.054	0.839887	1.152	0.98516	0.805	0.82032	0.992	0.933503	0.753	0.64301
762122939	PREDICTED: chloride intracellular channel protein 4 [Crassostrea gigas]	39	C gigas	8	95	8	256	29.5	5.63	273.26	0.695	0.942394	1.127	0.951325	1.139	0.723158	0.897	0.706983	1.19	0.7295
762130691	PREDICTED: leucine-rich repeat protein lrrA-like [Crassostrea gigas]	38	C gigas	12	95	8	476	53.2	5.5	269.78	8.359	1.22478e-12	0.637	0.0208971	0.326	5.46528e-08	0.693	0.368653	-	1.14749e-16
762123588	PREDICTED: isochorismatase domain-containing protein 2 [Crassostrea gigas]	60	C gigas	8	91	8	204	22.6	7.09	267.64	1.454	0.347785	0.976	0.801227	0.995	0.976593	1.217	0.775981	0.874	0.900194
762117040	PREDICTED: 40S ribosomal protein S13 [Crassostrea gigas]	46	C gigas	8	113	8	151	17.4	10.51	263.79	0.479	0.423915	1.673	0.435826	0.885	0.93437	1.18	0.855258	1.162	0.789954
762167021	PREDICTED: serine/threonine-protein phosphatase 2A 56 kDa regulatory subunit alpha isoform isoform X1 [Crassostrea gigas]	27	C gigas	8	96	8	361	42.7	6.46	258.04	0.836	0.994785	0.751	0.213813	0.894	0.946312	0.964	0.868469	0.982	0.991471
762142501	PREDICTED: ras GTPase-activating protein-binding protein 2 [Crassostrea gigas]	25	C gigas	8	91	8	470	51.8	5.67	252.85	0.646	0.893619	1.279	0.96816	0.843	0.884734	0.781	0.348634	1.244	0.617077
1139786519	PREDICTED: ES1 protein homolog, mitochondrial-like isoform X1 [Crassostrea gigas]	35	C gigas	8	78	8	259	27.8	7.91	246.79	0.806	0.999599	1.283	0.951479	1.053	0.90649	1.134	0.933503	1.059	0.938635
1139849292	PREDICTED: heat shock protein 75 kDa, mitochondrial [Crassostrea gigas]	19	C gigas	9	70	8	719	82.6	6.29	241.3	1.088	0.776262	1.034	0.874647	1.025	0.949598	1.163	0.910039	1.066	0.926034
762143951	PREDICTED: quinone oxidoreductase PIG3-like isoform X1 [Crassostrea gigas]	25	C gigas	8	77	8	367	40	7.84	230.34	0.674	0.942394	1.368	0.894413	0.616	0.12443	0.937	0.829034	0.756	0.623817
762098305	PREDICTED: 40S ribosomal protein S15Aa [Crassostrea gigas]	61	C gigas	8	97	8	130	14.8	10.07	227.54	0.69	0.895674	1.775	0.304177	0.846	0.848106	1.341	0.439328	1.127	0.81852
762133100	PREDICTED: uncharacterized protein LOC105343923 [Crassostrea gigas]	52	C gigas	8	73	8	252	28.9	5.33	218.42	1.336	0.498721	0.778	0.244781	1.342	0.268871	0.614	0.00831388	0.749	0.600085
1139849715	PREDICTED: leucyl-cystinyl aminopeptidase [Crassostrea gigas]	22	C gigas	11	72	8	726	83.3	5.26	205.91	0.843	0.997979	1.124	0.979928	1.093	0.851527	0.847	0.486196	0.76	0.605497
762141921	PREDICTED: ras-related protein Rab-35-like [Crassostrea gigas]	52	C gigas	10	86	8	206	23	8.73	203.06	1.036	0.843197	1.49	0.835111	0.835	0.890296	1.194	0.880717	0.832	0.862221
762071090	PREDICTED: 26S protease regulatory subunit 4 [Crassostrea gigas]	22	C gigas	8	68	8	441	49.4	6.21	200.36	0.581	0.727709	1.256	0.968829	0.866	0.898703	1.295	0.59419	1.221	0.696768
762113902	PREDICTED: eukaryotic translation initiation factor 2 subunit 3, Y-linked [Crassostrea gigas]	26	C gigas	8	69	8	473	51.5	8.84	198.51	0.871	0.972403	1.237	0.985299	0.627	0.0977716	1.125	0.948942	1.013	0.968713
762151897	PREDICTED: aspartate--tRNA ligase, cytoplasmic-like isoform X1 [Crassostrea gigas]	20	C gigas	8	66	8	529	60.1	7.25	195.11	0.456	0.25066	1.228	0.998393	0.847	0.898703	1.098	0.976098	1.305	0.600085
762098822	PREDICTED: apolipoprotein D [Crassostrea gigas]	51	C gigas	8	76	8	189	21.2	5.15	193.99	0.801	0.984557	0.972	0.80297	0.456	0.000502734	1.34	0.654302	0.775	0.734784
762159929	PREDICTED: BTB/POZ domain-containing protein KCTD12 [Crassostrea gigas]	37	C gigas	8	91	8	263	29.8	7.85	192.93	1.006	0.895674	1.32	0.917996	1.224	0.508101	1.511	0.25784	0.755	0.617077
1139818939	PREDICTED: calpain-5 [Crassostrea gigas]	17	C gigas	9	78	8	670	75.8	7.01	188.56	0.869	0.971594	1.04	0.8744	0.821	0.856611	1.011	0.948942	0.713	0.5716
762117265	PREDICTED: ras suppressor protein 1 [Crassostrea gigas]	49	C gigas	8	82	8	271	30.5	7.52	184.51	0.819	0.997467	0.918	0.66068	0.949	0.997758	1.143	0.946511	1.05	0.939652
762129542	PREDICTED: AMP deaminase 2 [Crassostrea gigas]	43	C gigas	8	72	8	204	23.3	6.93	184.04	0.805	0.997979	0.985	0.835488	0.975	0.983266	0.992	0.926981	1.088	0.899112
1139812921	PREDICTED: band 4.1-like protein 3 isoform X1 [Crassostrea gigas]	8	C gigas	9	75	8	1411	158.6	6.49	177.64	0.667	0.927802	1.204	0.992869	0.655	0.185302	0.946	0.848578	1.217	0.653208
762094796	PREDICTED: putative ATP-dependent RNA helicase me31b [Crassostrea gigas]	28	C gigas	8	52	8	447	50.4	7.96	167.71	0.889	0.962084	1.252	0.98516	0.858	0.911151	1.216	0.842174	0.94	0.984132
762094448	PREDICTED: thioredoxin domain-containing protein 5 [Crassostrea gigas]	29	C gigas	8	59	8	394	44.7	4.96	165.33	0.93	0.95165	0.913	0.648982	0.908	0.97953	1.017	0.978559	0.897	0.951796
762161726	PREDICTED: transcriptional activator protein Pur-beta-B isoform X2 [Crassostrea gigas]	43	C gigas	8	86	8	249	28.1	7.3	164.13	0.794	0.984557	1.228	0.98516	0.783	0.681888	0.977	0.880717	1.067	0.93402
762148464	PREDICTED: plexin-A2 [Crassostrea gigas]	12	C gigas	8	63	8	957	108.6	5.92	161.27	0.785	0.980061	1.303	0.965898	1.098	0.834583	1.353	0.614321	0.792	0.790473
762155941	PREDICTED: serine/arginine-rich splicing factor 2 [Crassostrea gigas]	37	C gigas	8	76	8	183	21.7	11.5	159.6	0.53	0.487236	1.126	0.981969	0.837	0.861885	0.727	0.182017	1.366	0.395056
762114030	PREDICTED: disabled homolog 1 isoform X4 [Crassostrea gigas]	15	C gigas	8	62	8	824	87.4	5.34	159.56	0.567	0.643046	1.991	0.291515	0.837	0.893583	0.767	0.427937	1.218	0.763239
762168091	PREDICTED: calcyclin-binding protein [Crassostrea gigas]	29	C gigas	8	85	8	224	26	7.97	158.64	0.838	0.987085	1.057	0.906225	0.986	0.97953	0.86	0.621176	1.142	0.810035
762138846	PREDICTED: glycogen synthase kinase-3 beta [Crassostrea gigas]	27	C gigas	8	57	8	413	45.9	8.72	154.06	0.954	0.942394	1.035	0.881208	1.03	0.943478	1.039	0.966761	0.896	0.94379
762139485	PREDICTED: uncharacterized protein LOC105346282 [Crassostrea gigas]	38	C gigas	8	48	8	287	32.6	6.83	147.76	0.654	0.89285	1.055	0.906225	0.937	0.98409	1.016	0.948942	1.032	0.951796
762166447	PREDICTED: D-aspartate oxidase [Crassostrea gigas]	35	C gigas	8	49	8	333	37.1	8.54	143.21	0.56	0.704454	1.259	0.98516	0.856	0.932741	0.922	0.805843	0.837	0.862221
762150094	PREDICTED: annexin A7-like isoform X1 [Crassostrea gigas]	24	C gigas	8	57	8	552	62.7	4.68	137.29	2.176	0.00945804	1.13	0.96706	1.109	0.830656	1.467	0.328793	0.692	0.377429
1139811741	PREDICTED: phytanoyl-CoA dioxygenase domain-containing protein 1 [Crassostrea gigas]	33	C gigas	8	58	8	426	48.7	6.49	131.64	0.616	0.814631	1.414	0.867328	0.884	0.949598	1.147	0.919597	1.137	0.809959
762155449	PREDICTED: acetyl-coenzyme A synthetase 2-like, mitochondrial [Crassostrea gigas]	17	C gigas	8	40	8	682	76.1	7.09	129.3	0.574	0.671786	0.753	0.332126	0.958	0.989221	1.035	0.98072	1.478	0.292454
762156120	PREDICTED: uncharacterized protein LOC105320095 [Crassostrea gigas]	28	C gigas	8	56	8	385	44.7	6.1	126.52	0.877	0.971878	1.874	0.255303	0.934	0.98409	1.051	0.98284	0.841	0.844047
762143638	PREDICTED: constitutive coactivator of PPAR-gamma-like protein 1 [Crassostrea gigas]	11	C gigas	8	50	8	1027	113.8	9.28	111.44	0.457	0.353869	1.347	0.944039	0.755	0.655073	1.223	0.865663	1.557	0.198948
1139835950	PREDICTED: uncharacterized protein LOC105346568 [Crassostrea gigas]	19	C gigas	8	40	8	447	51.1	8.95	106.24	1.469	0.379581	0.93	0.788112	1.031	0.938066	1.458	0.427942	0.518	0.0290583
762102756	PREDICTED: casein kinase II subunit alpha isoform X1 [Crassostrea gigas]	27	C gigas	8	45	8	386	44.8	7.96	106.24	0.647	0.858473	1.246	0.985299	0.731	0.58568	0.813	0.691771	1.079	0.932542
762101371	PREDICTED: glycolipid transfer protein [Crassostrea gigas]	35	C gigas	8	37	8	207	23.5	6.02	103.71	1.269	0.489789	1.16	0.98516	0.735	0.490507	1.256	0.70158	0.484	0.00282038
762147902	PREDICTED: cytoplasmic aconitate hydratase isoform X2 [Crassostrea gigas]	12	C gigas	8	38	8	893	98.3	6.37	100.43	0.669	0.924516	1.332	0.951479	0.855	0.925564	1.149	0.94757	1.051	0.951796
762080963	PREDICTED: thioredoxin reductase 1, cytoplasmic [Crassostrea gigas]	27	C gigas	8	42	8	593	65	6.32	98.59	0.758	0.969563	1.317	0.961522	1.033	0.934446	0.837	0.761845	1.138	0.898206
762140883	PREDICTED: importin-5 [Crassostrea gigas]	12	C gigas	8	45	8	1095	123.9	4.78	98.53	0.568	0.72189	0.954	0.876732	0.85	0.918984	1.262	0.764043	1.372	0.520357
762136103	PREDICTED: eukaryotic translation initiation factor 3 subunit M [Crassostrea gigas]	32	C gigas	8	33	8	384	44.1	5.73	96.44	0.524	0.51516	1.881	0.445802	0.714	0.430692	1	0.948942	1.226	0.667928
762151254	PREDICTED: U1 small nuclear ribonucleoprotein 70 kDa-like isoform X1 [Crassostrea gigas]	26	C gigas	8	34	8	364	42.6	10.08	88.64	0.454	0.24659	1.309	0.961731	0.975	0.97953	0.797	0.639367	1.069	0.923083
762131627	PREDICTED: phenylalanine--tRNA ligase beta subunit-like [Crassostrea gigas]	15	C gigas	8	36	8	584	65.6	6.42	84.24	0.428	0.195916	1.426	0.884879	0.768	0.704928	1.079	0.991452	0.967	0.998766
762118303	PREDICTED: transforming growth factor-beta-induced protein ig-h3 [Crassostrea gigas]	34	C gigas	8	25	8	285	30.8	5.67	83.8	1.184	0.733486	2.639	0.00534235	0.899	0.971864	0.761	0.71826	1.411	0.588708
762131990	PREDICTED: eukaryotic translation initiation factor 3 subunit C-like isoform X1 [Crassostrea gigas]	9	C gigas	8	39	8	883	102.7	5.66	82.17	0.492	0.360097	1.673	0.702009	0.805	0.824344	0.968	0.915372	1.245	0.689991
1139831128	PREDICTED: acyl-CoA synthetase family member 2, mitochondrial [Crassostrea gigas]	22	C gigas	8	36	8	569	64	5.99	82.09	1.217	0.821125	1.162	0.989145	1.325	0.498946	1.363	0.627344	1.018	0.973353
24899649	tolloid-like protein [Crassostrea gigas]	11	C gigas	8	41	8	936	104.7	6.11	81.27	0.7	0.943914	0.609	0.0205426	1.448	0.129395	1.001	0.945806	0.965	0.998766
762137430	PREDICTED: uncharacterized protein LOC105345528 [Crassostrea gigas]	21	C gigas	8	36	8	528	57.9	4.92	80.28	0.859	0.984557	0.572	0.137731	1.176	0.662467	1.483	0.449189	0.736	0.607865
762115527	PREDICTED: uncharacterized protein LOC105337532 [Crassostrea gigas]	23	C gigas	8	29	8	469	51.4	7.4	79.38	0.61	0.805111	0.846	0.626866	0.88	0.957296	1.334	0.605713	1.115	0.88072
762152009	PREDICTED: poly(U)-specific endoribonuclease-A [Crassostrea gigas]	33	C gigas	8	32	8	285	33.5	5.26	62.18	1.187	0.62363	1.266	0.98516	0.938	0.994203	0.949	0.872958	1.274	0.625972
762134171	PREDICTED: uricase-like [Crassostrea gigas]	33	C gigas	8	23	8	302	35	8.12	56.33	1.327	0.489789	1.375	0.867473	0.997	0.97706	0.932	0.801217	0.927	0.954041
762130640	PREDICTED: 26S protease regulatory subunit 10B [Crassostrea gigas]	29	C gigas	8	24	8	394	44.5	6.34	49.31	0.626	0.81705	1.247	0.985299	0.713	0.385698	1.404	0.505731	1.107	0.870603
1139817222	PREDICTED: bifunctional 3'-phosphoadenosine 5'-phosphosulfate synthase isoform X2 [Crassostrea gigas]	18	C gigas	8	30	8	614	69.1	6.95	40.08	1.014	0.893619	1.119	0.960139	0.756	0.59548	1.227	0.764612	0.974	0.998462
1139831764	PREDICTED: dual oxidase 2-like [Crassostrea gigas]	6	C gigas	9	14	8	1889	216.2	8.4	34.91	1.25	0.525688	2.345	0.0751289	1.093	0.836866	0.686	0.244731	1.033	0.951796
762151809	PREDICTED: mammalian ependymin-related protein 1-like [Crassostrea gigas]	31	C gigas	8	15	8	192	22	6.33	33.27	0.714	0.95165	2.627	0.00526069	1.017	0.957296	0.895	0.807173	0.959	0.990939
762132907	PREDICTED: gigasin-6 isoform X1 [Crassostrea gigas]	17	C gigas	8	20	8	552	62.5	6.49	32.53	1.216	0.572888	0.624	0.0944126	1.061	0.894933	0.822	0.560351	0.679	0.407638
762157165	PREDICTED: tripeptidyl-peptidase 2 [Crassostrea gigas]	9	C gigas	8	11	8	1248	139.5	6.55	20.88	1.289	0.676879	1.3	0.969073	0.871	0.966403	1.01	0.991452	1.206	0.823951
56603670	beta-tubulin [Crassostrea gigas]	55	C gigas	22	902	7	446	49.9	4.89	2973.84	0.845	0.984557	0.959	0.745161	0.796	0.74054	1.358	0.474167	0.853	0.872045
762071868	PREDICTED: ornithine aminotransferase, mitochondrial [Crassostrea gigas]	73	C gigas	20	639	7	427	46.9	7.84	2065.74	1.101	0.818724	0.885	0.619747	1.102	0.836067	1.103	0.955424	0.834	0.811419
762089183	PREDICTED: superoxide dismutase [Cu-Zn] isoform X1 [Crassostrea gigas]	60	C gigas	7	344	7	156	15.9	6.32	1299.21	0.91	0.972337	1.635	0.481485	0.98	0.98409	1.007	0.948942	0.792	0.707145
1139746602	PREDICTED: uncharacterized protein LOC105341577 [Crassostrea gigas]	44	C gigas	14	418	7	342	38.4	5.39	1225.27	0.47	0.252381	0.703	0.114875	0.9	0.956254	0.999	0.946124	1.663	0.037328
762104009	PREDICTED: prostaglandin reductase 1 [Crassostrea gigas]	51	C gigas	14	247	7	331	36.5	8.1	831.44	1.797	0.0827169	4.107	1.04664e-08	1.219	0.504778	0.851	0.51962	0.799	0.733553
762135517	PREDICTED: transcription factor BTF3 homolog 4 [Crassostrea gigas]	60	C gigas	7	163	7	154	16.7	6.04	607.72	0.783	0.978938	1.861	0.174225	0.989	0.982604	1.212	0.801217	0.939	0.973353
762117687	PREDICTED: peflin-like [Crassostrea gigas]	46	C gigas	7	189	7	230	25.2	4.97	547.93	1.042	0.888242	1.23	0.98516	1.214	0.548291	1.253	0.697077	0.855	0.86005
762165165	PREDICTED: uncharacterized protein LOC105323535 [Crassostrea gigas]	45	C gigas	8	210	7	219	24.2	6.06	542.56	0.967	0.95165	1.369	0.871529	1.02	0.962839	1.132	0.919597	0.607	0.0910615
762162125	PREDICTED: uncharacterized protein LOC105322358 [Crassostrea gigas]	22	C gigas	7	175	7	254	28	4.81	495.53	1.254	0.58441	0.9	0.66068	1.491	0.0558256	0.814	0.350043	0.559	0.0286596
762124833	PREDICTED: galectin-4 [Crassostrea gigas]	29	C gigas	7	165	7	314	35.2	8.68	437.12	0.89	0.980061	1.205	0.985299	0.732	0.407339	1.143	0.906937	0.904	0.94379
1139848054	PREDICTED: tumor protein D54 isoform X1 [Crassostrea gigas]	21	C gigas	7	153	7	332	37.1	5	409.86	0.633	0.782875	1.086	0.917996	0.997	0.976593	1.244	0.704413	0.531	0.0121814
762073480	PREDICTED: 60S ribosomal protein L14 [Crassostrea gigas]	44	C gigas	7	146	7	151	17.4	10.99	409.07	0.345	0.0224769	2.36	0.0101811	0.756	0.508183	0.987	0.918841	1.417	0.253351
762164514	PREDICTED: uncharacterized protein LOC105323233 [Crassostrea gigas]	43	C gigas	7	128	7	123	13.6	7.9	394.13	0.85	0.984557	1.571	0.600189	1.16	0.676152	0.988	0.919597	1.073	0.932542
762145937	PREDICTED: 40S ribosomal protein S12 [Crassostrea gigas]	58	C gigas	7	125	7	137	14.9	6.19	388.97	0.754	0.95165	1.717	0.370245	0.9	0.955872	1.204	0.801217	0.849	0.84225
762126407	PREDICTED: fatty acid-binding protein, heart [Crassostrea gigas]	77	C gigas	7	105	7	139	15.6	6.81	385.7	0.724	0.95165	1.198	0.992869	1.32	0.268871	0.951	0.855544	1.083	0.908679
762115533	PREDICTED: glutathione S-transferase 3 [Crassostrea gigas]	30	C gigas	7	133	7	225	25.7	6.62	374.37	0.895	0.982709	1.126	0.982498	0.935	0.97953	1.169	0.86745	1.028	0.951796
1139849156	PREDICTED: uncharacterized protein LOC105321460 [Crassostrea gigas]	31	C gigas	7	104	7	540	60.9	6.16	366.35	0.842	0.997467	1.111	0.968829	0.874	0.913056	1.093	0.966761	0.784	0.67716
762125362	PREDICTED: GTP-binding protein SAR1 isoform X1 [Crassostrea gigas]	47	C gigas	7	102	7	193	21.7	6.8	363.59	0.757	0.95165	1.294	0.931017	0.954	0.991341	1.341	0.450387	0.864	0.879393
762135062	PREDICTED: 60S ribosomal protein L7 [Crassostrea gigas]	33	C gigas	7	142	7	245	29	10.56	360.17	0.341	0.0222673	1.885	0.18516	0.706	0.290441	1.106	0.948942	1.435	0.225106
1139832647	PREDICTED: acyl-protein thioesterase 2 [Crassostrea gigas]	38	C gigas	7	97	7	264	28.9	7.03	356.03	0.807	0.999599	1.405	0.867328	0.861	0.918984	1.09	0.970476	1.242	0.61918
1139816601	PREDICTED: uncharacterized protein LOC105336218 [Crassostrea gigas]	23	C gigas	7	97	7	397	44.8	5.31	353.58	1.663	0.156595	0.998	0.867328	0.946	0.98409	1.078	0.984468	0.758	0.601098
762118232	PREDICTED: nucleoredoxin [Crassostrea gigas]	57	C gigas	7	98	7	143	16	5.6	351.43	1.292	0.510743	1.547	0.644552	1.081	0.878489	1.297	0.581201	0.872	0.900194
762121663	PREDICTED: methylglutaconyl-CoA hydratase, mitochondrial isoform X1 [Crassostrea gigas]	30	C gigas	7	106	7	305	32.8	8.63	349.84	0.822	0.997979	1.325	0.914743	0.81	0.737877	1.171	0.864815	0.866	0.883116
762170800	PREDICTED: KH domain-containing, RNA-binding, signal transduction-associated protein 2 [Crassostrea gigas]	30	C gigas	7	132	7	336	36.2	8.18	331.9	0.658	0.853086	1.242	0.969073	0.892	0.957296	0.779	0.226302	0.921	0.951796
762082351	PREDICTED: adenosine deaminase isoform X1 [Crassostrea gigas]	47	C gigas	14	134	7	359	40.7	5.55	324.46	0.51	0.451866	0.65	0.343591	1.036	0.935571	0.825	0.51962	0.714	0.611308
762097750	PREDICTED: uncharacterized protein LOC105331104 [Crassostrea gigas]	19	C gigas	10	106	7	725	79.3	6.21	321.95	1.238	0.565898	0.857	0.498249	0.279	2.49938e-11	0.666	0.0846504	0.912	0.951796
762073262	PREDICTED: protein NipSnap homolog 3A-like [Crassostrea gigas]	41	C gigas	7	95	7	217	24.7	9.13	312.01	1.415	0.324719	1.104	0.944039	1.118	0.787561	1.162	0.87637	0.935	0.968307
762140798	PREDICTED: ubiquitin-conjugating enzyme E2 variant 1 isoform X2 [Crassostrea gigas]	48	C gigas	7	153	7	144	16.3	7.94	302.6	0.889	0.984557	1.397	0.867328	1.008	0.970072	1.037	0.981558	0.944	0.984132
762121332	PREDICTED: alpha-aspartyl dipeptidase [Crassostrea gigas]	39	C gigas	7	93	7	237	26.3	6.52	288.75	0.875	0.972403	1.363	0.906648	1.107	0.783231	1.056	0.995397	0.909	0.951796
762082763	PREDICTED: protein NipSnap-like isoform X1 [Crassostrea gigas]	25	C gigas	7	129	7	298	34.9	8.35	283.82	0.763	0.982874	1.192	0.993995	1.043	0.911889	1.347	0.505731	0.927	0.951796
762099968	PREDICTED: twinfilin-1 isoform X1 [Crassostrea gigas]	28	C gigas	7	96	7	340	38.5	6.47	274.88	0.769	0.951844	1.135	0.98516	0.963	0.999272	0.984	0.913376	0.888	0.926034
762124953	PREDICTED: muscle-specific protein 20 [Crassostrea gigas]	36	C gigas	7	85	7	197	21.7	8.38	268.66	0.829	0.991563	1.116	0.942447	0.909	0.974132	1.054	0.991452	0.983	0.984132
762091515	PREDICTED: NSFL1 cofactor p47 [Crassostrea gigas]	22	C gigas	7	84	7	381	41.2	5.53	264.92	0.677	0.935858	1.055	0.902881	0.948	0.999138	0.829	0.477025	0.961	0.985117
1139827387	PREDICTED: probable thiopurine S-methyltransferase [Crassostrea gigas]	37	C gigas	7	94	7	230	26.9	5.41	239.8	1.121	0.782875	0.859	0.467613	1.418	0.129784	0.902	0.736551	0.788	0.72525
762114897	PREDICTED: uncharacterized protein LOC105337287 [Crassostrea gigas]	21	C gigas	7	92	7	368	42.5	5.74	239.12	0.766	0.984557	1.469	0.848021	1.062	0.894933	0.977	0.909134	0.82	0.811419
762129806	PREDICTED: LOW QUALITY PROTEIN: peptidase M20 domain-containing protein 2-like [Crassostrea gigas]	31	C gigas	7	67	7	396	43.2	6.1	235.17	1.056	0.824645	0.931	0.738303	1.088	0.861885	0.698	0.12979	1.139	0.817611
762165262	PREDICTED: uncharacterized protein LOC105323590 isoform X2 [Crassostrea gigas]	26	C gigas	7	71	7	381	43.2	8.87	234.85	0.968	0.942394	1.076	0.917778	0.909	0.975425	0.853	0.581201	0.887	0.926034
1139746995	PREDICTED: isochorismatase domain-containing protein 1 [Crassostrea gigas]	35	C gigas	7	100	7	197	22.2	7.46	231.85	0.942	0.95165	1.334	0.917778	1.11	0.807934	1.167	0.884342	1.006	0.973353
762101218	PREDICTED: protein phosphatase 1 regulatory subunit 7 isoform X1 [Crassostrea gigas]	29	C gigas	7	65	7	334	38.1	5.92	231.28	0.812	0.997979	1.346	0.917778	0.992	0.970072	1.032	0.969066	0.847	0.865558
1139835443	PREDICTED: 26S proteasome non-ATPase regulatory subunit 8 isoform X2 [Crassostrea gigas]	36	C gigas	7	81	7	265	30.8	5.43	231.25	0.645	0.856964	1.332	0.928774	0.946	0.997758	1.25	0.776653	1.008	0.973353
762106913	PREDICTED: glutaredoxin 3-like isoform X1 [Crassostrea gigas]	28	C gigas	7	65	7	328	36.6	5.11	230.79	0.668	0.914615	1.258	0.98516	0.912	0.975425	0.971	0.899443	1.202	0.703664
762142860	PREDICTED: mammalian ependymin-related protein 1-like [Crassostrea gigas]	29	C gigas	7	79	7	211	24.1	6.02	229.34	0.956	0.95165	3.769	5.18409e-07	1.028	0.950708	0.777	0.386473	1.042	0.951796
762116192	PREDICTED: 60S ribosomal protein L13 [Crassostrea gigas]	26	C gigas	7	134	7	212	24.6	10.89	228.21	0.409	0.115139	1.863	0.199125	0.791	0.672516	1.007	0.948942	1.286	0.519046
1139828827	PREDICTED: ras-like GTP-binding protein RHO [Crassostrea gigas]	51	C gigas	8	93	7	111	12.6	8.68	226.34	0.776	0.984557	1.511	0.746741	0.914	0.975425	1.237	0.755013	0.915	0.951796
1139853334	PREDICTED: charged multivesicular body protein 4b [Crassostrea gigas]	28	C gigas	7	85	7	225	24.9	4.73	224.36	1.314	0.521003	1.19	0.991773	1.071	0.887651	1.28	0.712858	0.849	0.860873
1139831444	PREDICTED: beta-parvin [Crassostrea gigas]	23	C gigas	7	82	7	362	40.8	6.16	221.23	0.754	0.978938	0.929	0.700568	0.936	0.986053	1.274	0.74125	0.884	0.93402
762101196	PREDICTED: eukaryotic translation initiation factor 3 subunit J-A [Crassostrea gigas]	37	C gigas	7	79	7	235	27.4	4.77	220.01	0.952	0.942394	1.003	0.856062	1.049	0.918984	1.02	0.948942	0.926	0.961009
1347871151	caspase-1 [Crassostrea gigas]	39	C gigas	10	105	7	306	34.4	6.11	219.23	0.942	0.95165	1.025	0.894413	1.161	0.690629	1.053	0.995819	1.095	0.882269
762152011	PREDICTED: PITH domain-containing protein GA19395 [Crassostrea gigas]	51	C gigas	7	78	7	212	23.5	5.31	217.23	0.841	0.988552	0.897	0.555358	1.081	0.860787	1.578	0.179188	1.025	0.951796
762114633	PREDICTED: caffeoyl-CoA O-methyltransferase-like [Crassostrea gigas]	44	C gigas	11	87	7	277	31.4	5.39	216.47	0.696	0.948629	1.08	0.916667	1.226	0.546232	1.128	0.94895	0.657	0.311217
762095572	PREDICTED: adapter molecule Crk-like [Crassostrea gigas]	40	C gigas	7	74	7	260	29.5	5.92	209.43	0.795	0.992299	1.138	0.969073	1.026	0.951495	0.922	0.829034	0.95	0.985117
762092317	PREDICTED: uncharacterized protein LOC105329117 [Crassostrea gigas]	35	C gigas	7	119	7	249	27	4.81	208.74	1.109	0.813863	1.11	0.968829	1.149	0.71753	0.936	0.818541	0.966	0.993622
762162131	PREDICTED: protein SET [Crassostrea gigas]	29	C gigas	7	70	7	337	37.9	4.16	208.19	0.923	0.95165	0.94	0.732537	1.131	0.747543	1.147	0.919652	0.862	0.871885
762132262	PREDICTED: sarcoplasmic calcium-binding protein [Crassostrea gigas]	43	C gigas	8	66	7	205	24.1	4.83	205.24	1.094	0.842154	0.55	0.0728813	0.852	0.899124	1.255	0.763217	0.961	0.987629
762165801	PREDICTED: ATP synthase subunit O, mitochondrial [Crassostrea gigas]	44	C gigas	7	59	7	226	24.9	9.48	184.59	0.66	0.922994	1.081	0.917778	0.761	0.577764	1.229	0.778183	0.843	0.84225
1139828865	PREDICTED: cAMP-dependent protein kinase type II regulatory subunit isoform X2 [Crassostrea gigas]	21	C gigas	7	74	7	409	46.1	4.88	183.24	0.943	0.95165	0.943	0.705498	0.939	0.991067	1.072	0.993945	0.922	0.95354
762112731	PREDICTED: 60S ribosomal protein L10-like [Crassostrea gigas]	30	C gigas	7	82	7	215	24.9	10.24	182.24	0.296	0.00459564	1.31	0.917778	0.666	0.15629	1.229	0.740771	1.547	0.10023
762152825	PREDICTED: protein TFG [Crassostrea gigas]	16	C gigas	7	55	7	473	50.4	6.96	176.03	0.709	0.95165	1.109	0.96706	1.012	0.946312	1.31	0.75759	1.036	0.951796
762103601	PREDICTED: uncharacterized protein LOC105333177 [Crassostrea gigas]	12	C gigas	7	50	7	733	80.5	8.25	173.58	0.992	0.914615	1.372	0.880385	0.866	0.935699	0.93	0.801217	0.879	0.939652
762170232	PREDICTED: peptidyl-prolyl cis-trans isomerase A-like [Crassostrea gigas]	41	C gigas	7	74	7	165	17.7	8	172.1	0.926	0.95165	1.346	0.904036	0.838	0.864375	1.036	0.978101	0.907	0.951796
762072385	PREDICTED: arsenite methyltransferase-like [Crassostrea gigas]	25	C gigas	7	56	7	369	41.1	5.25	171.69	0.79	0.988552	1.434	0.867328	0.843	0.894933	1.143	0.927672	0.878	0.918562
762166805	PREDICTED: uncharacterized protein LOC105324352 [Crassostrea gigas]	56	C gigas	7	55	7	145	16.1	6.76	169.48	0.118	3.07992e-10	1.902	0.139024	1.148	0.705452	2.576	4.89595e-06	1.056	0.939339
1139830362	PREDICTED: E3 ubiquitin-protein ligase UBR4-like [Crassostrea gigas]	14	C gigas	7	67	7	623	70.1	5.14	167.86	0.801	0.997467	1.451	0.813839	1.196	0.538405	1.369	0.463936	1.202	0.708516
762072372	PREDICTED: non-POU domain-containing octamer-binding protein isoform X1 [Crassostrea gigas]	20	C gigas	7	55	7	563	62.3	9.55	166.65	0.629	0.858473	1.839	0.304702	0.72	0.44051	0.861	0.665557	1.592	0.110605
762096621	PREDICTED: regucalcin [Crassostrea gigas]	39	C gigas	10	75	7	305	33.4	5.57	164.11	0.89	0.978938	0.912	0.821334	1.322	0.339201	0.877	0.743365	0.644	0.322049
762094352	PREDICTED: persulfide dioxygenase ETHE1, mitochondrial [Crassostrea gigas]	23	C gigas	7	57	7	311	35	8.95	164.01	0.911	0.95165	1.391	0.906225	1.242	0.513569	1.086	0.984468	0.694	0.406416
762104359	PREDICTED: uncharacterized protein LOC105333433 isoform X6 [Crassostrea gigas]	16	C gigas	7	59	7	574	65.8	6.1	159.5	1.237	0.566142	0.91	0.644168	0.844	0.902083	0.84	0.602176	1.017	0.959943
762141909	PREDICTED: lissencephaly-1 homolog [Crassostrea gigas]	26	C gigas	7	46	7	408	46.4	7.77	157.44	0.609	0.786425	1.109	0.935733	0.824	0.856251	1.084	0.996291	1.241	0.617077
762113988	PREDICTED: uncharacterized protein LOC105336951 [Crassostrea gigas]	43	C gigas	7	61	7	234	26.7	6.49	151.81	0.682	0.942394	1.348	0.905135	0.674	0.364876	1.15	0.94757	1.578	0.357987
762129453	PREDICTED: uncharacterized protein LOC105342558 [Crassostrea gigas]	25	C gigas	7	59	7	447	50.8	6.39	147.11	0.743	0.952689	1.576	0.835488	0.96	0.98409	1.139	0.948942	1.171	0.808939
762146708	PREDICTED: probable peptidyl-tRNA hydrolase 2 [Crassostrea gigas]	56	C gigas	7	39	7	198	21.3	4.75	145.26	0.879	0.971878	1.075	0.916124	1.068	0.865609	0.878	0.654302	0.795	0.743476
762158355	PREDICTED: regulator of chromosome condensation isoform X1 [Crassostrea gigas]	24	C gigas	7	63	7	443	47.4	6.21	139.6	0.871	0.969563	1.16	0.98516	0.728	0.675555	1.035	0.985612	1.082	0.923083
762126089	PREDICTED: glutaredoxin-C6 [Crassostrea gigas]	54	C gigas	7	54	7	104	11.6	8.54	137.73	0.793	0.984557	1.586	0.572022	0.883	0.949598	1.373	0.463936	0.887	0.927876
762101248	PREDICTED: importin subunit alpha-7 isoform X1 [Crassostrea gigas]	20	C gigas	7	61	7	540	60	5.07	134.41	0.818	0.999729	1.016	0.867328	0.902	0.971864	1.024	0.966761	1.025	0.951796
762084154	PREDICTED: nitrile-specifier protein 5 [Crassostrea gigas]	31	C gigas	7	45	7	325	35.5	6.32	132.53	0.859	0.984557	1.555	0.774661	0.991	0.975425	1.211	0.855544	0.926	0.972604
762120728	PREDICTED: collagen alpha-1(I) chain-like isoform X1 [Crassostrea gigas]	7	C gigas	7	56	7	1297	130.4	5.26	132.04	0.679	0.922994	1.059	0.906225	0.97	0.975508	0.657	0.435625	1.309	0.593025
762075651	PREDICTED: dual specificity mitogen-activated protein kinase kinase 1-like isoform X1 [Crassostrea gigas]	23	C gigas	8	57	7	415	45.9	6.55	125.82	1.111	0.792388	0.953	0.727592	0.944	0.988112	1.179	0.86745	0.997	0.984132
762075986	PREDICTED: 15-hydroxyprostaglandin dehydrogenase [NAD(+)] [Crassostrea gigas]	29	C gigas	7	50	7	259	27.6	6.24	123.09	0.55	0.602121	1.151	0.982498	0.92	0.97953	0.939	0.865135	0.912	0.951796
762105450	PREDICTED: eukaryotic translation initiation factor 2A [Crassostrea gigas]	18	C gigas	7	53	7	576	64	8.88	122.95	0.494	0.420243	1.169	0.98516	0.667	0.290441	0.681	0.253861	1.175	0.811419
762118715	PREDICTED: lysosome-associated membrane glycoprotein 1 isoform X1 [Crassostrea gigas]	9	C gigas	7	64	7	679	73.5	4.87	120.33	0.686	0.943605	1.193	0.997071	0.992	0.975508	1.005	0.931555	0.899	0.951796
765826525	beta-1,3-glucan-binding protein-like precursor [Crassostrea gigas]	20	C gigas	7	40	7	447	50.6	6.13	120	0.685	0.942394	2.256	0.0203518	0.256	1.24194e-11	0.401	3.85543e-08	0.939	0.984132
762109826	PREDICTED: ribokinase [Crassostrea gigas]	28	C gigas	7	41	7	315	33.5	5.11	118.07	1.32	0.472904	0.774	0.247752	1.009	0.957296	1.092	0.97414	0.923	0.961076
762133295	PREDICTED: uncharacterized protein LOC105343999 [Crassostrea gigas]	44	C gigas	7	41	7	170	19.6	6.28	116.62	0.66	0.916789	1.272	0.965898	1.214	0.500559	1.081	0.988317	1.043	0.951796
1139854956	PREDICTED: formin-binding protein 1-like isoform X1 [Crassostrea gigas]	15	C gigas	7	48	7	601	68.4	5.07	116.15	0.838	0.997979	1.14	0.98516	1.13	0.753098	1.121	0.946511	1.166	0.763239
762078021	PREDICTED: uncharacterized protein LOC105345338 [Crassostrea gigas]	15	C gigas	7	50	7	675	75.6	5.88	115.65	0.754	0.961798	1.257	0.985299	0.945	0.994203	1.332	0.73624	1.12	0.908679
762084753	PREDICTED: rho GTPase-activating protein 8 isoform X1 [Crassostrea gigas]	20	C gigas	7	39	7	498	57.1	5.07	115.44	0.851	0.980061	1.027	0.867328	0.759	0.675619	1.043	0.991452	0.793	0.790473
1139753269	PREDICTED: kynurenine--oxoglutarate transaminase 3 [Crassostrea gigas]	16	C gigas	7	51	7	477	53.1	7.81	114.87	0.694	0.95165	1.138	0.969868	1.081	0.860787	1.541	0.138215	1.391	0.327742
762154058	PREDICTED: beta-adrenergic receptor kinase 2 isoform X1 [Crassostrea gigas]	14	C gigas	7	52	7	714	82.1	6.95	113.76	0.764	0.971878	1.318	0.965898	0.962	0.98409	1.146	0.945806	1.074	0.927876
762099447	PREDICTED: cysteine desulfurase, mitochondrial [Crassostrea gigas]	16	C gigas	7	36	7	467	51.7	7.5	111.62	0.545	0.570766	1.197	0.985299	0.985	0.976593	1.006	0.948942	0.775	0.734784
762144091	PREDICTED: vesicle-fusing ATPase 1 [Crassostrea gigas]	14	C gigas	8	44	7	741	82.4	6.77	110.28	0.583	0.61862	1.771	0.312105	0.663	0.14416	1.125	0.946511	1.158	0.786457
1139751629	PREDICTED: branched-chain-amino-acid aminotransferase, cytosolic-like [Crassostrea gigas]	27	C gigas	7	43	7	393	43.9	7.81	110.27	1.029	0.842927	1.326	0.935733	1.087	0.857	1.447	0.360832	0.826	0.822511
1139852514	PREDICTED: gamma-glutamyltranspeptidase 1 isoform X3 [Crassostrea gigas]	12	C gigas	7	42	7	627	69	7.14	110.23	1.765	0.0908902	0.885	0.579423	1.356	0.262475	1.063	0.999298	0.748	0.658851
1139810843	PREDICTED: AP-2 complex subunit alpha-2 [Crassostrea gigas]	11	C gigas	7	41	7	997	111	7.88	108.34	0.68	0.942394	1.391	0.917778	0.879	0.971864	1.165	0.922423	1.056	0.951796
762091832	PREDICTED: acetoacetyl-CoA synthetase isoform X1 [Crassostrea gigas]	17	C gigas	7	45	7	707	79.5	6.89	105.53	0.836	0.985046	0.789	0.424984	0.797	0.802318	1.424	0.689176	1.81	0.0668792
1139830578	PREDICTED: acidic leucine-rich nuclear phosphoprotein 32 family member A, partial [Crassostrea gigas]	40	C gigas	7	63	7	254	29.1	3.85	105.1	0.802	0.984557	1.141	0.98516	1.119	0.798826	1.126	0.948726	0.845	0.833133
762170219	PREDICTED: heterochromatin protein 1-binding protein 3 [Crassostrea gigas]	18	C gigas	7	50	7	577	65.4	9.29	102.78	0.862	0.982874	0.971	0.821486	0.745	0.710942	0.914	0.924653	0.888	0.950507
762170244	PREDICTED: WD repeat-containing protein 5 [Crassostrea gigas]	29	C gigas	7	32	7	346	38.1	6.4	98.42	2.018	0.0409393	0.895	0.570017	0.948	0.999138	1.168	0.906937	0.633	0.2059
1139825057	PREDICTED: methionine synthase [Crassostrea gigas]	6	C gigas	7	39	7	1443	160	5.58	98.26	0.5	0.535505	0.882	0.809152	0.685	0.527053	1.09	0.980683	1.219	0.804068
762152154	PREDICTED: uncharacterized protein LOC105318572 isoform X2 [Crassostrea gigas]	26	C gigas	7	37	7	233	27.1	9.07	98.18	0.466	0.382445	1.568	0.640205	0.821	0.909059	1.054	0.999852	0.976	0.998462
762119741	PREDICTED: titin [Crassostrea gigas]	6	C gigas	7	42	7	1797	202	5.31	96.38	0.899	0.978938	1.181	0.98516	1.261	0.503715	1.072	0.993945	0.678	0.425593
762100852	PREDICTED: neutral and basic amino acid transport protein rBAT [Crassostrea gigas]	18	C gigas	7	32	7	621	70.7	5.25	96.33	0.518	0.468071	1.318	0.966884	0.921	0.994203	0.927	0.871003	0.815	0.845102
1139822838	PREDICTED: arginase, hepatic [Crassostrea gigas]	30	C gigas	7	30	7	368	39.9	6.68	92.94	0.35	0.0339524	1.542	0.867328	0.593	0.539694	1.243	0.86745	1.124	0.888169
762148434	PREDICTED: acylamino-acid-releasing enzyme isoform X1 [Crassostrea gigas]	15	C gigas	10	45	7	729	82.4	6.7	91.88	0.602	0.810526	1.639	0.801227	0.955	0.984849	0.982	0.948942	1.289	0.625972
1139808199	PREDICTED: cathepsin L [Crassostrea gigas]	29	C gigas	7	27	7	596	66.2	6.15	91.3	1.247	0.676879	3.62	8.17942e-07	0.735	0.562962	0.387	1.95445e-05	1.594	0.46161
762133128	PREDICTED: mitochondrial-processing peptidase subunit alpha [Crassostrea gigas]	19	C gigas	7	36	7	525	58.9	6.35	87.65	0.949	0.942394	1.086	0.920836	0.905	0.966403	0.899	0.708677	1.059	0.939339
762113808	PREDICTED: prostaglandin reductase 1 [Crassostrea gigas]	32	C gigas	7	38	7	328	36	7.15	86.04	1.402	0.51546	0.835	0.498367	1.021	0.95301	0.94	0.868222	1.147	0.823951
762135474	PREDICTED: cytosolic Fe-S cluster assembly factor NUBP1 homolog [Crassostrea gigas]	35	C gigas	7	36	7	327	35.2	5.35	82.78	0.606	0.821125	0.974	0.906225	0.84	0.911629	0.963	0.948942	1.065	0.951796
1139813128	PREDICTED: ribose-5-phosphate isomerase [Crassostrea gigas]	27	C gigas	7	31	7	313	34.8	8.91	75.64	1.183	0.592021	0.903	0.644552	1.223	0.573657	1.396	0.505731	1.018	0.951796
762163525	PREDICTED: KDEL motif-containing protein 1-like [Crassostrea gigas]	18	C gigas	7	33	7	514	59.8	8.35	75.43	0.95	0.95165	0.897	0.818819	1.151	0.710942	1.646	0.272923	0.82	0.84225
762156134	PREDICTED: vasodilator-stimulated phosphoprotein isoform X1 [Crassostrea gigas]	17	C gigas	7	44	7	484	50.3	9.67	72.37	0.861	0.984557	0.946	0.719128	1.21	0.504778	1.011	0.948942	0.796	0.750413
762120178	PREDICTED: aldose 1-epimerase [Crassostrea gigas]	25	C gigas	7	40	7	353	39.7	5.83	67.79	0.477	0.401291	0.994	0.84839	0.786	0.704928	1.018	0.958429	1.207	0.696768
762097804	PREDICTED: sushi domain-containing protein 2 [Crassostrea gigas]	10	C gigas	7	24	7	1066	119.6	8.12	64.42	1.648	0.301609	1.323	0.958952
1139840840	PREDICTED: serine/threonine-protein kinase Nek3 [Crassostrea gigas]	17	C gigas	7	26	7	536	60.1	6.33	60.75	0.377	0.0584132	1.313	0.965898	0.8	0.873894	1.402	0.644246	1.305	0.624575
762115587	PREDICTED: syntaxin-binding protein 1-like isoform X1 [Crassostrea gigas]	17	C gigas	7	21	7	612	70.3	7.83	58.54	0.744	0.95165	1.229	0.992679	1.014	0.957296	1.133	0.948942	0.789	0.786457
762102650	PREDICTED: sestrin-1 isoform X1 [Crassostrea gigas]	15	C gigas	7	27	7	548	63.7	6.25	56.96	0.496	0.54879	1.103	0.965898	0.725	0.484354	1.012	0.948942	1.587	0.11326
762118870	PREDICTED: proprotein convertase subtilisin/kexin type 5 [Crassostrea gigas]	9	C gigas	10	29	7	1450	157.9	4.93	56.93	0.825	0.988552	0.87	0.570017	1.057	0.918984	0.93	0.805843	0.618	0.113076
1139816906	PREDICTED: protein PIF-like [Crassostrea gigas]	26	C gigas	7	30	7	388	43.9	7.12	54.65	0.917	0.95165	0.69	0.0485484	1.181	0.586449	1.347	0.485666	0.807	0.755017
1139847538	PREDICTED: MAM and LDL-receptor class A domain-containing protein 2-like [Crassostrea gigas]	3	C gigas	7	19	7	3876	425.3	5.81	54.3	1.104	0.895991	0.99	0.906648	1.143	0.837085	0.736	0.505731	0.783	0.871585
762164432	PREDICTED: coatomer subunit alpha [Crassostrea gigas]	7	C gigas	7	22	7	1229	138.1	7.66	50.15	0.313	0.0524748	1.434	0.905135	0.648	0.324419	1.391	0.736551	1.146	0.884948
1139747831	PREDICTED: E3 ubiquitin-protein ligase MIB2-like [Crassostrea gigas]	9	C gigas	7	19	7	1079	120.1	7.46	48.91	0.935	0.955572	1.056	0.906225	0.85	0.915624	1.14	0.948942	1.312	0.618441
762156323	PREDICTED: uncharacterized protein LOC105320171 [Crassostrea gigas]	30	C gigas	7	22	7	359	41.4	6.25	48.85	0.8	0.985046	1.737	0.448248	0.87	0.967011	0.683	0.390095	1.167	0.857981
762168398	PREDICTED: argininosuccinate lyase-like isoform X1 [Crassostrea gigas]	18	C gigas	7	20	7	463	52.3	6.09	46.97	0.737	0.95165	1.249	0.98516	1.354	0.276159	1.349	0.725357	1.28	0.758353
1139832201	PREDICTED: glutamine--tRNA ligase [Crassostrea gigas]	10	C gigas	7	27	7	710	80.7	7.94	42.49	0.709	0.95165	1.301	0.950457	0.719	0.505866	0.737	0.337331	1.199	0.702073
762120726	PREDICTED: dnaJ homolog subfamily B member 11-like [Crassostrea gigas]	26	C gigas	7	27	7	359	40.5	6.11	35.33	0.849	0.984557	1.353	0.935733	0.852	0.924246	1.12	0.962759	1.221	0.763239
1139805993	PREDICTED: peroxisomal acyl-coenzyme A oxidase 1 [Crassostrea gigas]	16	C gigas	7	16	7	667	75.5	8.46	32.82	0.704	0.95165	2.659	0.099231	0.907	0.98409	1.023	0.991452	2.617	0.00139327
762081435	PREDICTED: pirin isoform X1 [Crassostrea gigas]	23	C gigas	7	14	7	354	39.4	7.18	31.8	0.849	0.987085	1.269	0.98516	1.729	0.057245	0.957	0.919597	0.729	0.625972
762105259	PREDICTED: thioredoxin domain-containing protein 16 [Crassostrea gigas]	11	C gigas	7	14	7	944	106.9	5.22	20.16	0.716	0.95165	2.311	0.310204	0.444	0.0715151	1.066	0.985764	1.144	0.908679
1139749003	PREDICTED: alpha-aminoadipic semialdehyde synthase, mitochondrial isoform X1 [Crassostrea gigas]	15	C gigas	8	13	7	933	104.1	6.92	17.64	0.801	0.984557	1.257	0.98516	0.927	0.994203	0.686	0.505731	1.436	0.485036
762086866	PREDICTED: collagen alpha-1(XII) chain-like isoform X1 [Crassostrea gigas]	62	C gigas	26	999	6	423	46.5	5.31	3545.04	0.087	4.20393e-13	0.873	0.572125	0.945	0.98409	0.627	0.00496827	3.075	1.06472e-08
762096225	PREDICTED: phosphoenolpyruvate carboxykinase [GTP] [Crassostrea gigas]	79	C gigas	19	775	6	148	17.6	6.11	2525.84	0.724	0.942394	0.991	0.867328	0.995	0.97953	1.158	0.879238	1.126	0.822511
1139826675	PREDICTED: uncharacterized protein LOC105341623 isoform X2 [Crassostrea gigas]	40	C gigas	32	781	6	773	88	9.23	2189.86	0.522	0.464443	1.308	0.916124	1.022	0.962839	0.751	0.145216	1.098	0.873981
762111259	PREDICTED: fructose-bisphosphate aldolase [Crassostrea gigas]	57	C gigas	20	457	6	363	39	7.39	1379.09	0.747	0.95165	0.906	0.673806	0.851	0.860787	1.119	0.948726	1.087	0.900194
762149285	PREDICTED: fatty acid-binding protein, brain [Crassostrea gigas]	73	C gigas	6	207	6	140	15.3	5.14	737	0.991	0.942394	1.382	0.867328	1.027	0.957296	1.027	0.966926	0.931	0.961424
762118493	PREDICTED: S-formylglutathione hydrolase [Crassostrea gigas]	36	C gigas	6	202	6	306	34	7.31	692.01	0.708	0.95165	1.177	0.985299	0.85	0.882045	0.988	0.920095	0.928	0.95489
762074254	PREDICTED: uncharacterized protein LOC105335700 [Crassostrea gigas]	77	C gigas	7	185	6	114	12.6	6.16	548.35	0.923	0.952558	1.138	0.98516	1.174	0.66429	1.024	0.966761	1.059	0.938635
762150750	PREDICTED: proteasome subunit beta type-6 [Crassostrea gigas]	39	C gigas	6	162	6	218	23.4	5.25	547.75	0.923	0.954855	1.422	0.848638	1.015	0.963646	1.026	0.966761	0.867	0.885274
762150746	PREDICTED: cdc42 homolog [Crassostrea gigas]	52	C gigas	7	176	6	191	21.3	6.55	524	0.652	0.893619	0.809	0.315696	0.843	0.870007	1.376	0.41681	0.72	0.470394
762087509	PREDICTED: ras-related protein Rab-5C [Crassostrea gigas]	48	C gigas	7	143	6	213	23.2	8.13	519.92	1.029	0.913239	0.996	0.867328	0.963	0.999272	1.055	0.997485	0.879	0.908679
762152372	PREDICTED: fatty acid-binding protein, adipocyte [Crassostrea gigas]	63	C gigas	6	149	6	131	14.3	5.07	502.56	0.698	0.911691	1.752	0.32135	1.067	0.901068	1.151	0.889368	0.832	0.811419
762121310	PREDICTED: protein SET [Crassostrea gigas]	24	C gigas	6	135	6	269	30.9	4.25	424.81	0.799	0.979243	1.036	0.906225	1.08	0.879305	1.184	0.838389	0.947	0.984132
1139818887	PREDICTED: 1,2-dihydroxy-3-keto-5-methylthiopentene dioxygenase-like [Crassostrea gigas]	44	C gigas	6	115	6	179	21.3	5.35	407.94	1.151	0.754053	1.169	0.992869	1.08	0.879305	1.082	0.981776	0.905	0.948873
40642992	ribosomal protein L18, partial [Crassostrea gigas]	35	C gigas	6	131	6	190	21.8	11.87	401.93	0.411	0.106562	1.808	0.255303	0.826	0.797522	0.754	0.149667	1.291	0.504822
762162701	PREDICTED: alpha-L-fucosidase [Crassostrea gigas]	25	C gigas	8	142	6	457	53.4	6.8	398.64	1.213	0.580223	0.65	0.0422269	1.058	0.90649	1.388	0.57026	0.699	0.426423
1139855028	PREDICTED: uncharacterized protein LOC105324922 [Crassostrea gigas]	36	C gigas	6	165	6	255	28	6.21	390.81	0.826	0.988552	1.692	0.414061	0.97	0.992074	1.224	0.747905	0.647	0.189878
1139746244	PREDICTED: 60S ribosomal protein L17-like [Crassostrea gigas]	40	C gigas	6	127	6	186	21.5	10.46	390.65	0.471	0.261775	1.663	0.453543	0.609	0.0398693	0.98	0.904381	1.56	0.0911691
762139008	PREDICTED: thioredoxin-1 [Crassostrea gigas]	67	C gigas	6	129	6	103	11.5	4.77	384.47	0.562	0.553791	1.956	0.123711	1.107	0.826114	1.195	0.825857	0.814	0.766338
762162110	PREDICTED: 26S proteasome non-ATPase regulatory subunit 3-like [Crassostrea gigas]	27	C gigas	12	136	6	474	54.7	8.84	373.85	0.533	0.547527	1.114	0.942447	0.741	0.57923	1.354	0.554345	1.281	0.600666
762131385	PREDICTED: 40S ribosomal protein S17 [Crassostrea gigas]	58	C gigas	6	109	6	135	15.8	9.8	355.71	0.546	0.556897	1.641	0.49292	0.74	0.444948	1.275	0.610538	1.08	0.908679
1139746610	PREDICTED: gelsolin-like protein 2 [Crassostrea gigas]	19	C gigas	7	104	6	489	56.2	6.86	352.5	0.699	0.912315	1.06	0.917778	1.007	0.963646	1.374	0.42732	0.724	0.47339
762105818	PREDICTED: ran-specific GTPase-activating protein-like [Crassostrea gigas]	34	C gigas	6	102	6	229	25.8	4.98	346.34	0.948	0.95165	1.006	0.867328	0.902	0.957296	1.079	0.984468	1.013	0.968946
762096308	PREDICTED: 60S ribosomal protein L30 [Crassostrea gigas]	63	C gigas	6	101	6	94	10.3	9.48	340.16	0.437	0.175662	2.536	0.00311234	0.836	0.824344	0.976	0.909134	1.13	0.832108
762102364	PREDICTED: profilin [Crassostrea gigas]	51	C gigas	6	105	6	132	14.2	6.95	337.45	0.721	0.950818	1.556	0.620627	0.885	0.93437	1.215	0.76616	0.844	0.831702
762109072	PREDICTED: phosphatidylinositol transfer protein alpha isoform [Crassostrea gigas]	59	C gigas	6	146	6	163	18.6	6.07	331	0.933	0.95165	1.358	0.884879	0.855	0.899643	1.295	0.577415	0.876	0.908679
762159085	PREDICTED: prefoldin subunit 5-like [Crassostrea gigas]	32	C gigas	6	130	6	158	17.7	6.73	317.72	1.121	0.785954	1.395	0.871529	1.064	0.874409	1.085	0.981776	0.889	0.927876
762130018	PREDICTED: ras-like GTP-binding protein Rho1 [Crassostrea gigas]	51	C gigas	7	104	6	192	21.6	6.57	310.68	0.761	0.980073	1.368	0.896326	1.028	0.941297	1.309	0.589866	0.858	0.862221
1139826076	PREDICTED: uncharacterized protein LOC105341294 [Crassostrea gigas]	58	C gigas	8	83	6	222	24.8	7.01	301.13	0.88	0.984557	1.198	0.998393	0.82	0.848106	0.661	0.0385694	1.393	0.347626
1139792736	PREDICTED: collagen alpha-2(IV) chain [Crassostrea gigas]	6	C gigas	6	114	6	1753	172.8	8.06	297.78	0.83	0.997979	1.04	0.906225	0.698	0.356143	0.599	0.0107024	2.089	0.00376852
762073922	PREDICTED: sarcoplasmic calcium-binding protein [Crassostrea gigas]	39	C gigas	6	97	6	179	21.2	5.6	281.58	3.541	4.66489e-05	1.05	0.900428	1.706	0.00337535	1.442	0.304622	0.575	0.0513114
1139753200	PREDICTED: uncharacterized protein LOC105327631, partial [Crassostrea gigas]	67	C gigas	6	85	6	108	11.6	9.64	281.33	0.782	0.987085	1.217	0.991773	0.979	0.98409	1	0.94757	0.765	0.617077
1139839697	PREDICTED: synaptic vesicle membrane protein VAT-1 homolog-like [Crassostrea gigas]	18	C gigas	6	114	6	389	43.2	6.39	279.81	0.647	0.895674	1.197	0.998393	1.128	0.797522	1.322	0.654302	0.956	0.987629
762087821	PREDICTED: uncharacterized protein LOC105327433 [Crassostrea gigas]	46	C gigas	6	90	6	168	18.7	7.93	276.45	0.48	0.301609	1.226	0.985299	1.042	0.912606	1.154	0.904979	1.024	0.951796
762092154	PREDICTED: endoplasmic reticulum resident protein 29 [Crassostrea gigas]	26	C gigas	6	81	6	249	28.3	5.3	276.32	1.045	0.856204	1.325	0.912739	1.007	0.962839	1.028	0.966761	0.914	0.951796
1139826734	PREDICTED: serine/arginine repetitive matrix protein 2, partial [Crassostrea gigas]	16	C gigas	6	90	6	480	54.9	10.37	272.01	0.883	0.969563	1.219	0.987656	0.944	0.999675	1.005	0.948942	0.997	0.984132
762129379	PREDICTED: actin-related protein 2/3 complex subunit 4 [Crassostrea gigas]	42	C gigas	6	88	6	168	19.6	8.92	271.04	0.736	0.95165	1.549	0.642996	0.962	0.999675	1.342	0.436695	0.967	0.995368
762153170	PREDICTED: dihydropteridine reductase-like [Crassostrea gigas]	47	C gigas	6	76	6	237	24.8	7.05	270.38	0.782	0.971878	1.356	0.900791	1.008	0.963646	1.034	0.972375	0.92	0.951796
1139739168	PREDICTED: uncharacterized protein LOC105343211 [Crassostrea gigas]	54	C gigas	6	71	6	155	17.5	7.3	260.99	0.564	0.678426	1.294	0.944039	1.024	0.962839	1.221	0.772987	0.95	0.984132
762145041	PREDICTED: glia maturation factor beta [Crassostrea gigas]	57	C gigas	6	113	6	141	16.4	5.35	251.19	0.814	0.996859	1.202	0.999105	1.02	0.949598	1.316	0.691771	0.836	0.817292
1139747788	PREDICTED: 60S ribosomal protein L27 [Crassostrea gigas]	43	C gigas	6	103	6	136	15.9	10.64	248.24	0.299	0.00468794	1.873	0.184719	0.781	0.627861	0.836	0.440728	1.291	0.50444
762094277	PREDICTED: ubiquitin-conjugating enzyme E2-22 kDa [Crassostrea gigas]	46	C gigas	6	79	6	199	22.4	6.13	247.83	0.85	0.984557	1.258	0.977734	0.9	0.963646	1.156	0.90551	1.023	0.95354
762143246	PREDICTED: ras-related protein Rab-10 [Crassostrea gigas]	44	C gigas	8	86	6	199	22.4	8.4	245.41	0.737	0.95165	1.399	0.905135	0.934	0.98409	1.282	0.736551	0.768	0.724368
1139843830	PREDICTED: S-methyl-5'-thioadenosine phosphorylase-like [Crassostrea gigas]	30	C gigas	6	79	6	516	56.8	6.13	241.98	1.178	0.65194	1.446	0.829976	1.067	0.874409	1.063	0.999852	0.627	0.14193
1139855532	PREDICTED: kynurenine/alpha-aminoadipate aminotransferase, mitochondrial [Crassostrea gigas]	23	C gigas	7	102	6	422	46.8	7.53	241.63	1.595	0.157306	0.701	0.0797685	1.225	0.568475	1.525	0.158321	0.749	0.624575
762124079	PREDICTED: estrogen sulfotransferase [Crassostrea gigas]	23	C gigas	6	85	6	295	34.3	5.94	241.26	0.662	0.87871	1.296	0.930345	1.515	0.0435698	0.628	0.00506758	0.898	0.939652
762139183	PREDICTED: small nuclear ribonucleoprotein Sm D2 [Crassostrea gigas]	48	C gigas	6	99	6	119	13.6	9.95	238.68	0.842	0.984557	1.223	0.985299	1.005	0.962839	1.019	0.948942	0.82	0.790473
765826145	cytochrome b-c1 complex subunit Rieske, mitochondrial-like [Crassostrea gigas]	25	C gigas	6	84	6	262	28.6	9.25	236.68	0.732	0.951844	1.254	0.98516	0.82	0.817556	1.476	0.23067	0.986	0.984132
762164246	PREDICTED: quinone oxidoreductase-like [Crassostrea gigas]	28	C gigas	6	68	6	333	35.3	8.06	235.66	0.798	0.988552	0.758	0.204951	1.121	0.817765	1.154	0.931026	0.8	0.761434
762165436	PREDICTED: trans-1,2-dihydrobenzene-1,2-diol dehydrogenase [Crassostrea gigas]	19	C gigas	6	75	6	379	41.8	7.9	234.31	0.655	0.898574	1.237	0.98516	1.067	0.899218	0.885	0.674711	1.351	0.396636
1139815939	PREDICTED: 60S ribosomal protein L13a [Crassostrea gigas]	22	C gigas	8	142	6	313	35.5	10.36	233.04	0.251	0.00041511	1.794	0.270477	0.676	0.185365	0.889	0.660869	1.572	0.0830298
762107736	PREDICTED: parkin coregulated gene protein homolog [Crassostrea gigas]	32	C gigas	6	90	6	243	27.6	7.9	226.61	2.196	0.00640211	1.003	0.867328	0.945	0.994203	1.127	0.948942	0.676	0.335961
1139739184	PREDICTED: CD109 antigen [Crassostrea gigas]	29	C gigas	12	74	6	765	84.2	5.76	223.28	0.921	0.954855	0.816	0.573262	0.154	2.08935e-12	0.852	0.674975	0.762	0.809126
762079930	PREDICTED: transcription elongation factor B polypeptide 2 [Crassostrea gigas]	53	C gigas	6	89	6	120	13.3	4.91	206.42	0.941	0.95165	1.494	0.742911	1.228	0.500784	0.98	0.907049	0.976	0.999849
46518245	glutathione S-transferase [Crassostrea gigas]	36	C gigas	6	79	6	245	28.4	7.43	195.32	1.246	0.596554	1.741	0.339392	1.025	0.962839	1.118	0.948775	0.922	0.951796
762159883	PREDICTED: peptidyl-prolyl cis-trans isomerase B [Crassostrea gigas]	31	C gigas	6	83	6	216	23.9	6.05	193.26	0.985	0.895816	1.435	0.867328	1.282	0.3469	0.817	0.412231	0.915	0.951796
762160932	PREDICTED: medium-chain specific acyl-CoA dehydrogenase, mitochondrial-like [Crassostrea gigas]	21	C gigas	6	63	6	417	45.7	8.22	190.38	0.899	0.951844	1.33	0.924942	0.66	0.18157	1.071	0.993945	1.04	0.951796
762164371	PREDICTED: uncharacterized protein LOC105323196 [Crassostrea gigas]	42	C gigas	6	63	6	159	17.9	7.15	190.17	0.835	0.987349	0.957	0.812619	0.869	0.918517	1.051	0.993945	1.204	0.732297
762133941	PREDICTED: 4-coumarate--CoA ligase [Crassostrea gigas]	11	C gigas	6	65	6	580	63.7	7.4	187.03	1.2	0.733486	1.309	0.969073	1.335	0.300994	1.095	0.971091	0.62	0.301042
762124094	PREDICTED: importin subunit alpha-9 [Crassostrea gigas]	21	C gigas	6	57	6	505	56	6.29	181.17	0.579	0.749181	0.758	0.169251	0.797	0.747543	1.122	0.948942	1.013	0.968055
1139826465	PREDICTED: sulfotransferase family cytosolic 1B member 1-like [Crassostrea gigas]	28	C gigas	6	62	6	296	35.4	5.86	180.5	1.001	0.933926	1.417	0.906225	1.216	0.561289	1.043	0.995952	1.095	0.908679
1139805652	PREDICTED: UPF0587 protein C1orf123 homolog [Crassostrea gigas]	50	C gigas	6	69	6	192	21.5	5.45	180.16	0.813	0.996859	0.998	0.853952	1.154	0.66429	1.194	0.839206	0.922	0.951796
762137042	PREDICTED: 60S ribosomal protein L22-like [Crassostrea gigas]	45	C gigas	6	57	6	132	15.5	9.48	178.49	0.478	0.331804	1.759	0.299379	0.835	0.824344	0.969	0.896345	1.42	0.289521
762143197	PREDICTED: neutral ceramidase [Crassostrea gigas]	13	C gigas	6	57	6	740	81.8	8.4	174.71	0.755	0.969563	1.005	0.867328	0.871	0.969188	1.135	0.948942	1.216	0.732297
762114003	PREDICTED: protein wos2 isoform X1 [Crassostrea gigas]	24	C gigas	6	116	6	186	21.2	4.73	173.01	0.825	0.988552	1.34	0.902881	1.006	0.971864	0.919	0.757565	0.971	0.998462
762080581	PREDICTED: phosducin-like protein 3 [Crassostrea gigas]	30	C gigas	6	56	6	240	27.7	4.67	172.32	1.066	0.895674	1.188	0.985299	0.793	0.793497	0.753	0.348293	1.003	0.984132
762167182	PREDICTED: phospholysine phosphohistidine inorganic pyrophosphate phosphatase [Crassostrea gigas]	35	C gigas	6	79	6	267	29.1	5.38	170.38	0.837	0.988234	1.081	0.916124	1.139	0.770362	0.978	0.915372	0.833	0.84225
762166739	PREDICTED: 2,4-dienoyl-CoA reductase, mitochondrial [Crassostrea gigas]	28	C gigas	6	64	6	341	36.6	9.22	169.42	1.024	0.888242	1.178	0.98516	0.85	0.90649	1.187	0.889982	0.668	0.396902
762156618	PREDICTED: talin-2-like [Crassostrea gigas]	37	C gigas	8	55	6	348	37	5.82	168.07	0.668	0.942394	1.444	0.84268	0.737	0.500024	0.917	0.770481	1.146	0.811419
762122327	PREDICTED: serine/threonine-protein kinase PAK 1 isoform X1 [Crassostrea gigas]	14	C gigas	6	57	6	497	55.3	7.01	166.63	0.504	0.487236	1.328	0.94661	0.941	0.989221	1.419	0.455242	1.115	0.84225
1139843644	PREDICTED: NADH dehydrogenase [ubiquinone] flavoprotein 2, mitochondrial-like [Crassostrea gigas]	36	C gigas	6	49	6	247	27	6.39	163.79	0.935	0.95165	1.141	0.971351	1.217	0.489002	1.127	0.948942	0.748	0.623817
762081316	PREDICTED: RNA-binding motif, single-stranded-interacting protein 2 isoform X1 [Crassostrea gigas]	24	C gigas	6	68	6	447	48.2	8.31	163.01	0.599	0.725043	1.412	0.871529	0.946	0.98409	0.95	0.83987	1.155	0.790473
762104901	PREDICTED: proteasome inhibitor PI31 subunit [Crassostrea gigas]	31	C gigas	6	64	6	277	30.5	5.31	162.84	0.732	0.951844	1.348	0.942447	0.905	0.982604	1.08	0.984468	1.21	0.786457
762157539	PREDICTED: hydroxysteroid dehydrogenase-like protein 2 isoform X2 [Crassostrea gigas]	14	C gigas	6	67	6	418	44.4	6.58	151.34	0.722	0.95165	1.169	0.98516	1.032	0.940745	0.985	0.917402	0.755	0.617077
762113862	PREDICTED: lambda-crystallin homolog [Crassostrea gigas]	24	C gigas	6	47	6	316	35.4	6.57	150.21	0.799	0.988552	1.185	0.985299	1.156	0.709428	1.056	0.988972	0.999	0.984132
762149278	PREDICTED: N-acetylglucosamine-6-phosphate deacetylase isoform X1 [Crassostrea gigas]	16	C gigas	6	55	6	590	64.6	7.37	147.94	0.764	0.971878	0.949	0.867328	1.061	0.898703	1.173	0.919597	1.048	0.951796
762108167	PREDICTED: polypyrimidine tract-binding protein 1 isoform X1 [Crassostrea gigas]	19	C gigas	6	56	6	603	65.1	8.91	146.35	0.58	0.676879	1.611	0.727592	0.84	0.898703	0.932	0.87637	1.386	0.373915
1139849368	PREDICTED: uncharacterized protein LOC105321548 [Crassostrea gigas]	6	C gigas	6	63	6	832	95.4	9.91	144.72	0.78	0.984557	1.898	0.16924	0.756	0.507286	0.982	0.909134	1.108	0.882269
762084243	PREDICTED: cytochrome P450 2C15 isoform X1 [Crassostrea gigas]	17	C gigas	6	48	6	487	55.5	5.57	143.09	1.006	0.942394	1.169	0.98516	0.541	0.0206516	0.78	0.577415	1.094	0.908679
762159919	PREDICTED: 60S ribosomal protein L21-like [Crassostrea gigas]	34	C gigas	6	66	6	160	18.7	10.62	142.59	0.349	0.0642744	1.938	0.123711	0.709	0.305749	0.978	0.904979	1.498	0.176875
762122496	PREDICTED: somatomedin-B and thrombospondin type-1 domain-containing protein [Crassostrea gigas]	25	C gigas	6	41	6	288	32.8	8.03	139.66	0.761	0.974674	1.278	0.944039	0.898	0.963646	0.696	0.107404	1.054	0.93967
762093194	PREDICTED: 26S proteasome non-ATPase regulatory subunit 14 [Crassostrea gigas]	34	C gigas	6	59	6	311	34.7	6.52	138.98	0.702	0.95165	1.195	0.992679	0.851	0.898703	0.972	0.892331	0.953	0.985117
762113480	PREDICTED: glucose-6-phosphate 1-epimerase [Crassostrea gigas]	24	C gigas	6	53	6	279	31.4	5.96	137.84	0.693	0.942394	1.486	0.835488	0.744	0.573766	0.938	0.83987	1.115	0.84225
1139820124	PREDICTED: copine-8 isoform X1 [Crassostrea gigas]	14	C gigas	7	55	6	611	66.7	6.7	137.38	0.219	0.00260314	1.305	0.967759	1.267	0.503715	0.784	0.801217	1.327	0.748724
762125455	PREDICTED: calcium/calmodulin-dependent protein kinase type II delta chain [Crassostrea gigas]	16	C gigas	6	49	6	527	59.1	7.5	136.82	0.623	0.809029	1.596	0.738159	0.703	0.439392	1.027	0.97231	1.203	0.755017
762090918	PREDICTED: enoyl-CoA delta isomerase 2, mitochondrial isoform X1 [Crassostrea gigas]	20	C gigas	6	45	6	392	43.2	8	136.03	0.914	0.95165	1.499	0.835488	0.815	0.840083	1.074	0.991452	0.796	0.790473
762073538	PREDICTED: alpha-L-fucosidase-like [Crassostrea gigas]	16	C gigas	6	64	6	458	53.5	8.29	132.22	1.062	0.854469	1.574	0.763059	1.076	0.878405	1.363	0.592499	0.663	0.351925
762093604	PREDICTED: ADP-ribosylation factor-like protein 3 [Crassostrea gigas]	50	C gigas	6	51	6	181	20.3	8.54	132.11	0.831	0.991846	1.2	0.998393	1.092	0.852322	1.65	0.114283	0.897	0.951796
762112363	PREDICTED: uncharacterized protein LOC105336348, partial [Crassostrea gigas]	31	C gigas	6	56	6	254	29.1	5.92	129.56	1.043	0.826622	1.166	0.982498	1.054	0.90649	0.915	0.847349	0.736	0.653005
762170824	PREDICTED: 2-oxo-4-hydroxy-4-carboxy-5-ureidoimidazoline decarboxylase [Crassostrea gigas]	41	C gigas	6	43	6	181	20.2	8.02	126.81	1.105	0.862167	1.287	0.975676	0.911	0.97953	1.104	0.970318	0.987	0.985117
1139817972	PREDICTED: RAC-gamma serine/threonine-protein kinase-like [Crassostrea gigas]	11	C gigas	6	47	6	656	74.9	5.44	121.97	0.687	0.942394	1.396	0.916124	1.108	0.824344	1.404	0.589866	0.768	0.749945
762118463	PREDICTED: cytoplasmic dynein 1 light intermediate chain 2 isoform X1 [Crassostrea gigas]	18	C gigas	6	54	6	521	58	5.63	121.43	0.837	0.992299	0.876	0.730328	0.747	0.627861	0.919	0.909134	1.37	0.605497
1139824665	PREDICTED: uncharacterized protein LOC105340483 [Crassostrea gigas]	6	C gigas	6	40	6	1557	173.8	5.34	119.83	1.219	0.553405	1.091	0.917778	0.708	0.407339	0.994	0.946511	0.729	0.546417
762134304	PREDICTED: ras-related protein Rab-4B [Crassostrea gigas]	48	C gigas	7	39	6	213	23.7	6.58	115.32	1.081	0.903948	1.114	0.98516	0.961	0.98409	1.234	0.869333	0.724	0.677021
762135847	PREDICTED: toll-interacting protein isoform X2 [Crassostrea gigas]	34	C gigas	6	49	6	287	32.3	5.2	112.99	0.678	0.925159	1.284	0.98516	0.959	0.991341	1.056	0.995819	1.033	0.951796
762152376	PREDICTED: glyoxalase domain-containing protein 4 [Crassostrea gigas]	25	C gigas	6	38	6	294	32.5	5.73	110.42	1.092	0.787183	0.821	0.41909	1.374	0.214843	1.046	0.993945	1.057	0.947193
762120607	PREDICTED: adenosine kinase [Crassostrea gigas]	24	C gigas	6	35	6	406	45.1	7.44	108.11	1.488	0.463493	0.948	0.867328	1.202	0.610797	1	0.966761	1.134	0.873038
762125838	PREDICTED: eukaryotic translation initiation factor 3 subunit I [Crassostrea gigas]	23	C gigas	6	36	6	322	36.1	6.47	105.53	0.571	0.655321	2.107	0.256171	0.775	0.716075	0.966	0.919597	1.378	0.46161
762089358	PREDICTED: calmodulin-A [Crassostrea gigas]	82	C gigas	6	31	6	157	17.8	4.36	99.53	1.248	0.521019	1.346	0.945332	1.371	0.236637	1.347	0.645971	0.609	0.20582
762128008	PREDICTED: GTPase HRas [Crassostrea gigas]	51	C gigas	6	34	6	184	21	7.8	99.32	1.135	0.676879	1.313	0.960452	0.997	0.969863	1.286	0.712548	0.78	0.763239
1139822647	PREDICTED: alpha-N-acetylgalactosaminidase isoform X1 [Crassostrea gigas]	14	C gigas	6	46	6	425	47.6	5.4	94.67	1.155	0.800456	1.087	0.917778	1.005	0.963646	0.997	0.94895	0.605	0.205585
762142478	PREDICTED: epsin-2 isoform X2 [Crassostrea gigas]	13	C gigas	6	38	6	572	62	6.14	94.03	0.937	0.95165	1.093	0.931201	0.946	0.997758	0.972	0.948942	0.9	0.951796
762099376	PREDICTED: gastric intrinsic factor-like [Crassostrea gigas]	22	C gigas	7	30	6	440	48.7	7.62	90.53	0.929	0.971878	0.819	0.733987	1.518	0.145626	0.865	0.757565	0.605	0.205585
762106515	PREDICTED: uncharacterized protein LOC105334186 [Crassostrea gigas]	28	C gigas	6	29	6	191	22	5.06	86.08	0.748	0.971878	1.127	0.98516	1.04	0.934992	1.068	0.996291	0.945	0.984132
762072227	PREDICTED: serine/threonine-protein kinase PAK 3 isoform X1 [Crassostrea gigas]	16	C gigas	6	34	6	516	58	6.3	81.74	0.874	0.984557	0.957	0.867328	1.164	0.686415	1.115	0.959354	0.984	0.987629
762149062	PREDICTED: 40S ribosomal protein S11 [Crassostrea gigas]	36	C gigas	6	57	6	157	18.2	10.67	80.38	0.395	0.0776919	1.347	0.897129	0.667	0.156499	0.943	0.829034	1.203	0.689991
762101725	PREDICTED: alpha-L-fucosidase isoform X1 [Crassostrea gigas]	18	C gigas	7	37	6	463	53.7	5.59	79.19	1.076	0.851191	1.382	0.917778	0.9	0.971864	1.135	0.948942	0.771	0.7295
762110094	PREDICTED: suppressor of tumorigenicity 14 protein homolog [Crassostrea gigas]	10	C gigas	6	25	6	904	99.5	5.06	78.96	0.863	0.988552	1.713	0.66068	-	1.15323e-16	0.741	0.664649	0.76	0.862221
1139749288	PREDICTED: fatty acyl-CoA hydrolase precursor, medium chain isoform X1 [Crassostrea gigas]	7	C gigas	6	47	6	573	64.5	5.14	77.14	0.972	0.935111	1.085	0.917996	0.839	0.894933	0.821	0.47575	0.86	0.908679
762119734	PREDICTED: ADP-ribose pyrophosphatase, mitochondrial, partial [Crassostrea gigas]	42	C gigas	6	29	6	233	26.2	5.29	76.91	0.904	0.951844	1.807	0.550136	1.031	0.935571	1.013	0.962732	0.902	0.951796
762125930	PREDICTED: thioredoxin domain-containing protein 12-like [Crassostrea gigas]	37	C gigas	6	46	6	143	16.4	5.07	74.03	0.76	0.980061	1.238	0.985823	0.904	0.970072	1.079	0.991452	0.918	0.95354
762108443	PREDICTED: isocitrate dehydrogenase [NAD] subunit beta, mitochondrial-like [Crassostrea gigas]	23	C gigas	6	35	6	381	42	8.53	73.99	0.642	0.85136	0.949	0.719128	0.968	0.98409	1.03	0.970318	1.126	0.842203
762125991	PREDICTED: alkaline phosphatase [Crassostrea gigas]	15	C gigas	6	24	6	537	58.5	6.52	73.55	1.137	0.676879	1.631	0.561756	0.751	0.576655	1.02	0.957563	1.544	0.159822
762156704	PREDICTED: MAP kinase-activated protein kinase 2 [Crassostrea gigas]	19	C gigas	6	32	6	376	43.1	8.31	72.08	0.558	0.596554	1.135	0.962626	0.938	0.994624	1.267	0.750413	1.162	0.812713
762117948	PREDICTED: mannose-1-phosphate guanyltransferase alpha-A isoform X1 [Crassostrea gigas]	19	C gigas	6	21	6	436	48.7	7.68	70.84	0.879	0.983502	1.648	0.627588	1	0.966403	1.065	0.993945	0.66	0.377429
762113978	PREDICTED: coatomer subunit gamma-2 [Crassostrea gigas]	8	C gigas	6	28	6	876	97.8	6	70.19	0.287	0.0538804	1.515	0.867328	0.705	0.574592	0.9	0.898229	1.733	0.186752
762130293	PREDICTED: phosphopantothenate--cysteine ligase [Crassostrea gigas]	26	C gigas	6	26	6	309	35.3	7.01	69.5	0.878	0.984557	1.047	0.924942	1.037	0.933854	1.191	0.88315	1.082	0.908679
1139856039	PREDICTED: mitochondrial enolase superfamily member 1 isoform X1 [Crassostrea gigas]	17	C gigas	6	26	6	445	50	5.4	66.41	0.452	0.230755	2.069	0.305826	1.096	0.837116	0.982	0.92899	0.841	0.871585
762092498	PREDICTED: collagen alpha-1(IV) chain [Crassostrea gigas]	6	C gigas	7	25	6	1762	174.9	5.15	66.09	0.942	0.942394	0.986	0.853267	0.781	0.836866	0.592	0.223518	1.755	0.0911691
762170217	PREDICTED: leucine-rich repeat-containing protein C10orf11 [Crassostrea gigas]	35	C gigas	6	26	6	246	28.3	4.82	65.48	0.709	0.95165	1.134	0.98516	0.939	0.999272	1.143	0.948942	1.027	0.961424
762168407	PREDICTED: adenylosuccinate lyase-like [Crassostrea gigas]	19	C gigas	6	24	6	486	55	6.7	65.36	0.76	0.971594	1.265	0.985299	0.855	0.925564	0.955	0.931026	1.132	0.852649
762169312	PREDICTED: IST1 homolog [Crassostrea gigas]	16	C gigas	6	32	6	363	39.3	5.5	63.95	0.934	0.95165	1.175	0.985299	1.048	0.932686	1.124	0.966761	1.032	0.951796
762098943	PREDICTED: histone-arginine methyltransferase CARMER isoform X1 [Crassostrea gigas]	17	C gigas	6	21	6	579	64.4	6.27	63.61	0.906	0.978938	1.157	0.982498	0.895	0.970072	0.9	0.838243	0.937	0.984132
762168196	PREDICTED: uncharacterized protein LOC105324910 [Crassostrea gigas]	22	C gigas	6	40	6	297	34.3	7.47	63.48	0.61	0.795626	1.334	0.951479	0.649	0.232904	1.083	0.981776	1.047	0.951796
762090166	PREDICTED: small glutamine-rich tetratricopeptide repeat-containing protein beta [Crassostrea gigas]	30	C gigas	6	34	6	332	36.9	4.72	62.8	0.665	0.895991	1.181	0.991773	1.028	0.934446	1.272	0.829034	1.369	0.613079
762084125	PREDICTED: 2-oxoisovalerate dehydrogenase subunit alpha, mitochondrial [Crassostrea gigas]	18	C gigas	6	22	6	436	49.4	6.98	62.51	0.965	0.941133	0.936	0.727592	1.051	0.915624	0.946	0.829034	0.689	0.379341
1139818411	PREDICTED: probable histone deacetylase 1-B [Crassostrea gigas]	14	C gigas	6	34	6	522	59.3	5.94	61.44	1.091	0.827665	1.19	0.985299	0.922	0.98409	1.035	0.995397	0.924	0.969642
762119436	PREDICTED: homogentisate 1,2-dioxygenase-like isoform X1 [Crassostrea gigas]	18	C gigas	6	24	6	456	51.1	7.49	59.79	0.929	0.95165	1.004	0.860224	0.74	0.681888	0.864	0.736551	0.813	0.813431
762084433	PREDICTED: tetratricopeptide repeat protein 38 [Crassostrea gigas]	22	C gigas	7	25	6	473	53.1	6.44	57.94	0.409	0.173848	1.201	0.999783	0.835	0.848106	0.813	0.375393	1.051	0.941672
762078254	PREDICTED: uncharacterized protein LOC105346213 [Crassostrea gigas]	16	C gigas	6	20	6	425	48.4	5.26	56.81	1.188	0.746489	0.782	0.622096	0.788	0.894933	0.933	0.909134	0.974	0.998203
762164567	PREDICTED: thioredoxin domain-containing protein 17-like [Crassostrea gigas]	55	C gigas	6	22	6	123	13.7	5.34	56.49	0.714	0.95165	1.956	0.441791	0.969	0.982668	0.928	0.848925	0.895	0.951796
1139827815	PREDICTED: collagen alpha-1(XII) chain-like isoform X1 [Crassostrea gigas]	27	C gigas	7	20	6	408	45.1	5.35	55.57	0.464	0.43889	1.278	0.979928	0.645	0.378521	0.843	0.880717	2.938	0.00854821
762091141	PREDICTED: leucine-rich repeat-containing protein 23 isoform X2 [Crassostrea gigas]	22	C gigas	6	18	6	343	39.2	4.54	55.05	1.561	0.355744	0.903	0.80297	1.249	0.482588	1.607	0.311625	0.575	0.132423
762155024	PREDICTED: GDP-fucose protein O-fucosyltransferase 2 isoform X1 [Crassostrea gigas]	19	C gigas	6	22	6	435	51	6.49	54.11	0.762	0.971594	0.929	0.867328	1.275	0.723158	0.782	0.793668	0.923	0.968946
1139851916	PREDICTED: titin isoform X1 [Crassostrea gigas]	3	C gigas	6	18	6	2990	344.1	6.54	53.39	1.837	0.192051	1.341	0.944754	0.792	0.824344	1.198	0.904955	0.931	0.972823
762110702	PREDICTED: neuronal calcium sensor 1-like [Crassostrea gigas]	45	C gigas	6	23	6	195	22.8	5.17	50.35	0.585	0.751269	0.867	0.576137	0.76	0.675555	1.268	0.804457	1.442	0.341802
762134213	PREDICTED: agmatinase, mitochondrial [Crassostrea gigas]	25	C gigas	6	23	6	353	38.7	7.71	49.08	1.009	0.895097	1.727	0.467613	1.006	0.963646	1.166	0.915372	0.956	0.987629
762080637	PREDICTED: probable splicing factor, arginine/serine-rich 6 isoform X1 [Crassostrea gigas]	22	C gigas	6	27	6	272	31	8.87	48.89	0.469	0.295388	1.343	0.929052	0.797	0.793891	0.897	0.778183	1.434	0.286981
762105083	PREDICTED: carnitine O-acetyltransferase isoform X1 [Crassostrea gigas]	10	C gigas	6	28	6	628	71	8.35	47.83	0.379	0.0908459	0.964	0.867328	0.873	0.970072	0.923	0.83987	0.906	0.951796
1139854342	PREDICTED: STE20-like serine/threonine-protein kinase isoform X1 [Crassostrea gigas]	6	C gigas	6	21	6	1246	144.2	5.59	46.53	0.902	0.951844	0.955	0.871529	0.91	0.976593	0.738	0.496638	1.316	0.573087
762169427	PREDICTED: aminopeptidase Ey isoform X1 [Crassostrea gigas]	8	C gigas	6	17	6	962	109.6	6.01	44.31	0.971	0.95165	0.966	0.906225	0.577	0.182803	1.25	0.86745	0.576	0.28375
762096760	PREDICTED: protein SGT1 homolog [Crassostrea gigas]	24	C gigas	6	23	6	369	41.7	5.31	43.99	1.84	0.117191	0.758	0.41782	0.786	0.776918	1.219	0.884342	1.304	0.621757
1139843801	PREDICTED: neurexin-4 isoform X1 [Crassostrea gigas]	7	C gigas	6	20	6	1304	146.2	5.41	41.11	0.736	0.951844	1.837	0.702009	1.185	0.765182	1.051	0.993945	0.967	0.987629
762154146	PREDICTED: laccase domain-containing protein 1 [Crassostrea gigas]	23	C gigas	6	13	6	400	44.1	5.9	40.82	0.508	0.575167	1.038	0.931201	0.987	0.968731	0.827	0.866429	0.796	0.882269
762137416	PREDICTED: protein PIF-like [Crassostrea gigas]	17	C gigas	6	11	6	438	48.8	5.12	38.69	1.241	0.772149	0.847	0.763059	1.698	0.0480531	1.463	0.657193	0.659	0.497548
762091652	PREDICTED: matrilin-2 [Crassostrea gigas]	8	C gigas	6	21	6	952	103.9	5.22	37.8	0.969	0.971878	0.626	0.456123	1.185	0.658065	0.496	0.0277577	0.577	0.130924
1139841590	PREDICTED: uncharacterized protein LOC105317441 [Crassostrea gigas]	19	C gigas	6	16	6	535	59.9	6.34	33.28	2.509	0.00964654	0.753	0.469537	0.823	0.823602	0.725	0.176404	0.769	0.633656
762080764	PREDICTED: protein unc-45 homolog B [Crassostrea gigas]	7	C gigas	6	19	6	941	104.5	6.06	30.15	0.826	0.988552	1.26	0.98516	0.787	0.824344	0.802	0.669407	1.271	0.74886
1139786614	PREDICTED: inter-alpha-trypsin inhibitor heavy chain H3 [Crassostrea gigas]	9	C gigas	7	14	6	944	105	8.56	29.59	0.695	0.942394	0.746	0.484405	0.627	0.313841	0.842	0.848925	1.216	0.808372
762105322	PREDICTED: uncharacterized protein LOC105333763 [Crassostrea gigas]	17	C gigas	6	12	6	422	48.8	8.72	29.44	0.915	0.978938	0.903	0.838136	1.085	0.853252	1.029	0.97414	1.089	0.926034
762091377	PREDICTED: dynamin-1-like protein [Crassostrea gigas]	13	C gigas	6	13	6	688	77.6	6.96	28.78	0.871	0.988552	0.855	0.867328	0.819	0.949598	1.179	0.92899	1.443	0.605497
762138321	PREDICTED: 6-phosphofructo-2-kinase/fructose-2,6-bisphosphatase isoform X1 [Crassostrea gigas]	15	C gigas	6	17	6	452	52	6.92	25.73	0.792	0.972403	1.145	0.98516	0.797	0.732782	1.1	0.961525	1.092	0.897046
1139822812	PREDICTED: dipeptidyl peptidase 1 [Crassostrea gigas]	13	C gigas	6	11	6	449	50.9	6.61	23.96	0.452	0.267959	0.988	0.914743	0.987	0.965323	0.892	0.905748	1.223	0.790473
762121559	PREDICTED: uncharacterized protein LOC105339706 isoform X1 [Crassostrea gigas]	19	C gigas	7	9	6	453	51.8	4.55	22.94			-	1.19821e-16	0.674	0.313933	+	1.17871e-16
762127238	PREDICTED: coiled-coil domain-containing protein 63 isoform X1 [Crassostrea gigas]	12	C gigas	6	17	6	556	65	5.21	18.53	1.06	0.895674	1.115	0.951479	1.001	0.963646	1.083	0.98185	0.781	0.794275
762161607	PREDICTED: spermatogenesis-associated protein 20 isoform X1 [Crassostrea gigas]	12	C gigas	6	9	6	782	88.7	5.83	16.43	0.721	0.951844	0.751	0.711787	1.008	0.963646	0.914	0.947609	0.961	0.999849
762113769	PREDICTED: threonine synthase-like 2 [Crassostrea gigas]	18	C gigas	6	13	6	476	53.8	5.8	14.86	0.709	0.95165	1.033	0.917778	0.578	0.0972205	0.96	0.948942	1.366	0.543356
1139812694	PREDICTED: arginine--tRNA ligase, cytoplasmic [Crassostrea gigas]	12	C gigas	6	7	6	683	77.6	7.66	13.78	0.593	0.814631	2.139	0.362874	0.659	0.435562	0.848	0.869333	1.762	0.273739
762078025	PREDICTED: 5'-3' exoribonuclease 2 [Crassostrea gigas]	9	C gigas	6	9	6	984	112.7	7.4	12.6	0.457	0.524389	1.555	0.867328	0.571	0.503715	1.299	0.87637	+	1.14749e-16
762085719	PREDICTED: actin, cytoplasmic [Crassostrea gigas]	99	C gigas	42	7060	5	376	41.9	5.39	19877.7	0.934	0.951844	0.647	0.0422269	0.967	0.997385	1.002	0.948726	1.036	0.951796
1517970647	tropomyosin isoform 3 [Crassostrea gigas]	90	C gigas	54	4744	5	284	33	4.59	16723	1.025	0.920174	0.845	0.477104	1.004	0.974886	1.21	0.783939	0.923	0.951796
46359616	71kDa heat shock connate protein [Crassostrea gigas]	61	C gigas	36	1779	5	659	72	5.53	6213.53	1.015	0.933811	1.362	0.881208	1.073	0.892429	1.006	0.948942	1.118	0.84225
762100999	PREDICTED: actin-5 [Crassostrea gigas]	57	C gigas	16	1554	5	377	41.9	5.39	3438.27	1.088	0.801044	1.258	0.969073	0.729	0.448673	0.759	0.164123	0.931	0.95489
762081287	PREDICTED: diamine acetyltransferase 2-like [Crassostrea gigas]	89	C gigas	26	944	5	164	19.1	5.99	3085.5	0.342	0.0202667	1.298	0.933803	1.753	0.00254558	1.37	0.367553	0.741	0.540769
762091898	PREDICTED: ADP-ribosylation factor 2 [Crassostrea gigas]	60	C gigas	8	336	5	182	20.7	6.58	1059.5	0.891	0.984557	1.197	0.985299	0.931	0.97953	1.22	0.756834	0.921	0.951796
762133645	PREDICTED: nascent polypeptide-associated complex subunit alpha-like [Crassostrea gigas]	33	C gigas	5	246	5	210	22.6	4.65	873.78	0.838	0.996129	1.207	0.985299	0.933	0.97953	1.153	0.884519	1.024	0.951796
762073354	PREDICTED: glycine--tRNA ligase isoform X2 [Crassostrea gigas]	39	C gigas	22	235	5	724	82.3	7.46	720.84	0.887	0.968375	1.314	0.935733	0.843	0.88278	1.307	0.664336	0.959	0.98926
762154824	PREDICTED: allene oxide synthase-lipoxygenase protein [Crassostrea gigas]	52	C gigas	19	260	5	477	53.8	5.38	691.51	0.675	0.92786	1.417	0.880385	0.972	0.97953	1.174	0.868222	0.956	0.984132
762130560	PREDICTED: elongation factor 1-beta [Crassostrea gigas]	40	C gigas	5	193	5	220	24	4.69	654.45	1.013	0.933926	1.46	0.786126	0.888	0.935571	0.864	0.549249	1.026	0.951796
1139854399	PREDICTED: actin [Crassostrea gigas]	29	C gigas	8	285	5	315	35.7	6.44	606.06	0.973	0.95165	0.501	0.00354536	0.807	0.875301	0.564	0.0554188	1.161	0.833133
762126246	PREDICTED: glutathione S-transferase A [Crassostrea gigas]	50	C gigas	13	268	5	227	26.2	6.61	562.14	0.61	0.699063	1.033	0.902881	1.049	0.933854	1.061	0.997485	0.865	0.882269
762072257	PREDICTED: peptidyl-prolyl cis-trans isomerase FKBP1A-like [Crassostrea gigas]	44	C gigas	5	150	5	108	11.5	6.06	478.78	0.879	0.984557	1.748	0.326913	1.13	0.773606	1.068	0.993945	0.767	0.618441
762070209	PREDICTED: 60S ribosomal protein L12 [Crassostrea gigas]	39	C gigas	5	143	5	165	17.6	9.44	467.04	0.824	0.988552	2.069	0.0627293	0.856	0.873894	0.777	0.214026	0.951	0.984132
762147927	PREDICTED: PDZ and LIM domain protein Zasp isoform X2 [Crassostrea gigas]	28	C gigas	5	153	5	206	23	7.81	432.67	1.021	0.924001	1.329	0.906225	0.973	0.988407	1.042	0.984468	0.876	0.908679
762073558	PREDICTED: S-adenosylmethionine synthase [Crassostrea gigas]	26	C gigas	10	136	5	399	44.4	6.54	416.62	0.524	0.553075	2.144	0.0328746	0.787	0.710942	0.74	0.208094	1.121	0.84225
762123551	PREDICTED: S-adenosylmethionine synthase [Crassostrea gigas]	28	C gigas	11	141	5	411	45.3	6.79	390.99	0.973	0.942394	1.372	0.879424	0.788	0.704564	1.142	0.918974	0.776	0.653005
762105018	PREDICTED: ubiquitin-conjugating enzyme E2-17 kDa [Crassostrea gigas]	76	C gigas	6	108	5	148	16.6	8.35	378.49	0.954	0.95165	1.527	0.673583	1.123	0.79248	1.148	0.911277	0.933	0.961291
762146295	PREDICTED: 10 kDa heat shock protein, mitochondrial-like [Crassostrea gigas]	65	C gigas	5	147	5	101	11.1	8.4	328.83	0.889	0.982711	1.574	0.592955	1.131	0.749383	0.847	0.501273	0.623	0.123354
762084717	PREDICTED: uncharacterized protein LOC105326489 [Crassostrea gigas]	18	C gigas	5	116	5	219	24.8	4.82	327.98	1.337	0.47585	1.568	0.608887	1.067	0.901068	1.067	0.993945	0.658	0.215181
1139780745	PREDICTED: uncharacterized protein LOC105328856 [Crassostrea gigas]	47	C gigas	6	121	5	145	16.3	7.93	326.68	0.942	0.949466	1.328	0.942447	1.202	0.627861	1.983	0.00735882	0.757	0.645694
1139824481	PREDICTED: receptor expression-enhancing protein 5 isoform X2 [Crassostrea gigas]	27	C gigas	5	91	5	201	23.3	6.19	314.08	1.332	0.403872	1.426	0.867328	0.942	0.997758	0.935	0.829034	0.785	0.689162
297341138	cystatin B-like protein [Crassostrea gigas]	55	C gigas	6	110	5	97	10.6	5.82	311.02	0.409	0.116778	1.804	0.233569	1.286	0.340534	0.967	0.87637	0.765	0.617077
1139841470	PREDICTED: allograft inflammatory factor 1-like [Crassostrea gigas]	46	C gigas	5	90	5	148	16.9	5.25	301.5	0.73	0.951844	2.09	0.0449094	1.219	0.512005	1.095	0.976911	0.927	0.97023
762090034	PREDICTED: 14 kDa phosphohistidine phosphatase [Crassostrea gigas]	48	C gigas	5	71	5	134	14.9	7.01	290.67	0.863	0.980073	1.208	0.985299	1.087	0.863221	0.843	0.505731	1.112	0.849786
762087825	PREDICTED: uncharacterized protein LOC105327435 [Crassostrea gigas]	46	C gigas	5	82	5	160	18	8.12	282.84	0.84	0.988552	1.068	0.914743	0.825	0.794903	0.747	0.171772	1.299	0.528921
762084493	PREDICTED: 60S ribosomal protein L23 [Crassostrea gigas]	46	C gigas	5	96	5	140	14.7	10.87	271.78	0.528	0.574719	1.914	0.148339	0.781	0.681437	1.015	0.948942	0.95	0.985117
762131353	PREDICTED: small nuclear ribonucleoprotein-associated protein B [Crassostrea gigas]	33	C gigas	5	108	5	175	18.3	11.21	268.58	0.564	0.681362	1.493	0.719128	0.842	0.869281	1.111	0.959606	0.895	0.933686
762091428	PREDICTED: alpha-crystallin B chain [Crassostrea gigas]	34	C gigas	5	110	5	194	22.1	7.94	260.56	0.407	0.156729	1.342	0.906225	0.998	0.966403	1.109	0.957563	0.974	0.995368
762078056	PREDICTED: pyrroline-5-carboxylate reductase 2 [Crassostrea gigas]	19	C gigas	5	88	5	308	32.8	6.93	253.87	0.793	0.988552	1.221	0.985299	0.906	0.970072	1.103	0.96335	0.742	0.555806
762104468	PREDICTED: probable sodium/potassium-transporting ATPase subunit beta-3 [Crassostrea gigas]	27	C gigas	5	77	5	313	35.4	5.67	242.91	1.209	0.643046	0.903	0.583785	0.755	0.570762	1.466	0.345483	0.624	0.159529
1139752089	PREDICTED: CD109 antigen-like [Crassostrea gigas]	22	C gigas	11	86	5	978	108.8	7.01	228.99	1.22	0.787183	0.846	0.835628			0.768	0.57214	1.117	0.918562
762106634	PREDICTED: 26S protease regulatory subunit 8 [Crassostrea gigas]	19	C gigas	5	77	5	407	45.8	7.58	224.64	0.627	0.819327	1.651	0.730328	0.732	0.510202	1.112	0.961578	1.436	0.355566
40642982	putative ribosomal protein S25, partial [Crassostrea gigas]	31	C gigas	5	75	5	124	13.7	10.23	215.43	0.579	0.651892	1.63	0.488007	0.948	0.98409	1.178	0.866429	1.089	0.908679
762161385	PREDICTED: calmodulin-like [Crassostrea gigas]	58	C gigas	5	61	5	146	16.5	4.65	202.34	1.111	0.768946	1.991	0.184719	1.084	0.858892	1.255	0.784715	0.704	0.492335
762119243	PREDICTED: heterogeneous nuclear ribonucleoprotein L isoform X2 [Crassostrea gigas]	19	C gigas	6	65	5	559	60.8	7.69	185.12	0.698	0.945607	1.624	0.769882	0.671	0.462479	1.007	0.970476	1.166	0.832079
762087391	PREDICTED: omega-amidase NIT2-B [Crassostrea gigas]	27	C gigas	5	61	5	277	31	6.79	182.24	0.904	0.95165	1.082	0.917778	0.951	0.997758	0.956	0.869333	1.018	0.968203
762161722	PREDICTED: U1 small nuclear ribonucleoprotein A-like [Crassostrea gigas]	22	C gigas	5	60	5	232	25.9	9.74	182.17	0.613	0.81705	1.849	0.27645	1.093	0.841315	1.078	0.993945	0.83	0.827111
762133737	PREDICTED: N-acetylated-alpha-linked acidic dipeptidase 2 [Crassostrea gigas]	18	C gigas	11	71	5	760	86	5.97	176.31	0.763	0.971878	0.993	0.867328	0.872	0.949598	0.982	0.918841	0.864	0.918893
1139843263	PREDICTED: microtubule-associated protein 2 [Crassostrea gigas]	5	C gigas	5	52	5	1834	201.5	4.42	174.54	0.576	0.728712	1.099	0.960452	0.775	0.725344	0.664	0.293674	1.494	0.337886
762079826	PREDICTED: calumenin isoform X1 [Crassostrea gigas]	31	C gigas	5	65	5	318	37	4.65	168.61	0.606	0.784831	1.188	0.985299	1.113	0.807934	1.105	0.966761	1.169	0.80803
762094920	PREDICTED: uncharacterized protein LOC105330077 [Crassostrea gigas]	44	C gigas	5	74	5	160	17.7	7.28	168.5	0.645	0.893458	1.299	0.935733	1.047	0.920472	1.681	0.0429688	0.769	0.644246
762124733	PREDICTED: pancreatic triacylglycerol lipase [Crassostrea gigas]	29	C gigas	7	62	5	345	38	9.11	167.93	0.295	0.00613278	0.866	0.619747	0.229	7.61641e-14	0.58	0.133546	4.339	7.89518e-08
1139753876	PREDICTED: eukaryotic translation initiation factor 4E [Crassostrea gigas]	26	C gigas	5	61	5	215	25	5.33	163.3	0.682	0.927835	1.785	0.467613	0.932	0.98409	1.023	0.966761	1.001	0.984132
40642998	actin related protein 2/3 complex, 21 kDa subunit [Crassostrea gigas]	33	C gigas	5	75	5	176	20.5	9.06	162.76	0.621	0.844746	1.419	0.867328	0.918	0.97953	1.525	0.158587	0.978	0.995368
762130693	PREDICTED: leucine-rich repeat and death domain-containing protein 1 [Crassostrea gigas]	35	C gigas	11	66	5	471	52.4	5.57	162.68	10.288	1.03314e-16	0.609	0.0238523	0.426	0.00016963	0.511	0.105743
762127059	PREDICTED: prefoldin subunit 3-like [Crassostrea gigas]	35	C gigas	5	58	5	157	18	9.04	160.49	0.87	0.972403	1.187	0.989172	1.061	0.899124	0.897	0.712858	1.016	0.965732
1139855950	PREDICTED: ras-related protein Ral-A isoform X1 [Crassostrea gigas]	30	C gigas	5	61	5	218	24.7	6.29	158.29	0.939	0.95165	1.192	0.991773	1.077	0.874409	1.019	0.966761	0.801	0.790473
762113592	PREDICTED: eukaryotic translation initiation factor 3 subunit K [Crassostrea gigas]	33	C gigas	5	49	5	216	24.7	5.4	156.77	0.613	0.788409	1.474	0.871529	0.881	0.962839	0.923	0.84038	0.843	0.875014
762088190	PREDICTED: thymidine phosphorylase [Crassostrea gigas]	58	C gigas	6	71	5	120	12.9	5.5	155.93	1.13	0.700748	0.827	0.437737	0.773	0.635925	1.359	0.490309	1.261	0.605497
762127162	PREDICTED: glutamine--fructose-6-phosphate aminotransferase [isomerizing] 1 isoform X1 [Crassostrea gigas]	9	C gigas	5	47	5	704	78.6	6.64	154.51	0.776	0.978938	1.505	0.867328	0.86	0.935571	1.472	0.399053	1.042	0.951796
1139831745	PREDICTED: short-chain specific acyl-CoA dehydrogenase, mitochondrial [Crassostrea gigas]	15	C gigas	5	54	5	431	46.7	6.65	151.6	0.679	0.924516	1.302	0.969868	0.741	0.577764	1.358	0.533339	1.016	0.955713
762130697	PREDICTED: leucine-rich repeats and immunoglobulin-like domains protein 3 [Crassostrea gigas]	33	C gigas	11	60	5	471	52.3	5.39	150.09	7.025	1.23991e-11	0.774	0.435826	-	1.15323e-16	-	1.17871e-16	-	1.14749e-16
1139851714	PREDICTED: peptidyl-prolyl cis-trans isomerase H [Crassostrea gigas]	40	C gigas	5	59	5	177	19.3	7.64	149.95	0.599	0.748191	1.08	0.918252	0.74	0.601303	1.46	0.557669	0.98	0.990974
762114419	PREDICTED: 60S ribosomal protein L32 [Crassostrea gigas]	31	C gigas	5	66	5	134	15.9	11.06	149.8	0.563	0.646438	0.932	0.763059	0.703	0.336234	1.131	0.962759	1.325	0.450122
762100967	PREDICTED: cytosolic Fe-S cluster assembly factor NUBP2 homolog [Crassostrea gigas]	32	C gigas	5	47	5	273	30	6.28	147.68	0.666	0.895674	1.481	0.867328	0.765	0.658065	1.16	0.917402	1.255	0.652489
1139839147	PREDICTED: fumarylacetoacetate hydrolase domain-containing protein 2 [Crassostrea gigas]	30	C gigas	5	37	5	251	27.6	6.24	146.87	0.833	0.988552	1.874	0.393855	0.982	0.976593	0.855	0.592499	1.18	0.749945
762096490	PREDICTED: probable pterin-4-alpha-carbinolamine dehydratase [Crassostrea gigas]	41	C gigas	5	58	5	137	15.7	9.42	144.67	0.998	0.895097	1.875	0.290338	1.184	0.654624	1.182	0.873038	0.576	0.0588403
762092088	PREDICTED: transforming growth factor-beta-induced protein ig-h3 [Crassostrea gigas]	34	C gigas	7	49	5	303	32.9	6.52	144.1	0.871	0.973565	1.531	0.673427	0.73	0.685271	0.537	0.216783	0.819	0.862384
762148327	PREDICTED: uncharacterized protein LOC105317213 [Crassostrea gigas]	16	C gigas	8	55	5	573	62.9	8.24	143.13	1.229	0.550979	1.015	0.867328	1.088	0.840083	0.604	0.0623105	0.879	0.939339
762092026	PREDICTED: Golgi reassembly-stacking protein 2 isoform X1 [Crassostrea gigas]	21	C gigas	5	58	5	443	46.3	5.15	142.06	0.878	0.971594	0.986	0.820281	0.996	0.975425	1.228	0.829034	0.913	0.951796
762076577	PREDICTED: thiosulfate sulfurtransferase [Crassostrea gigas]	22	C gigas	5	42	5	317	36	6.05	140.99	0.987	0.933926	1.012	0.871529	0.75	0.701067	0.943	0.943015	0.775	0.77307
762154211	PREDICTED: myb-like protein X [Crassostrea gigas]	59	C gigas	5	43	5	116	13.1	4.35	138.13	0.377	0.235797	0.89	0.84268	0.993	0.968351	1.059	0.996744	1.536	0.229556
762133301	PREDICTED: protein CutA homolog [Crassostrea gigas]	41	C gigas	5	44	5	125	13.9	7.33	137.57	0.699	0.950818	1.605	0.738303	1.522	0.0433287	0.987	0.917402	1.112	0.843594
762077342	PREDICTED: ubiquitin carboxyl-terminal hydrolase isozyme L5 [Crassostrea gigas]	24	C gigas	5	54	5	318	36.5	5.15	136.74	0.807	0.994785	1.233	0.992869	0.918	0.98409	1.196	0.879238	1.017	0.968424
762080941	PREDICTED: alpha-aminoadipic semialdehyde synthase, mitochondrial [Crassostrea gigas]	33	C gigas	6	52	5	311	34.5	6.23	136.52	1.085	0.942394	0.971	0.906225	1.029	0.934446	1.563	0.369817	1.028	0.959371
762143168	PREDICTED: putative hydroxypyruvate isomerase [Crassostrea gigas]	27	C gigas	5	47	5	265	30	7.28	136.21	1.35	0.580223	0.856	0.61077	1.422	0.209822	1.051	0.996291	0.729	0.63059
296524486	unnamed protein product [Crassostrea gigas]	11	C gigas	5	48	5	588	66.3	4.82	134.44	0.785	0.984557	1.342	0.906225	0.721	0.486878	0.997	0.948942	0.891	0.951781
762125978	PREDICTED: vacuolar protein sorting-associated protein 13C, partial [Crassostrea gigas]	39	C gigas	5	43	5	134	15	7.33	131.84	0.653	0.882968	0.892	0.648982	1.091	0.848227	0.989	0.948942	1.294	0.600085
1139751019	PREDICTED: uncharacterized protein LOC105326553 isoform X1 [Crassostrea gigas]	30	C gigas	5	53	5	234	25.3	9.14	128.32	0.65	0.89285	1.482	0.867473	1.117	0.79248	1.026	0.974568	0.903	0.951796
1139840873	PREDICTED: carbonyl reductase [NADPH] 1 [Crassostrea gigas]	49	C gigas	9	54	5	281	30.8	7.08	126.67	1.143	0.683929	1.088	0.919548	1.029	0.939006	1.583	0.342378	1.284	0.630089
762100405	PREDICTED: mannose-1-phosphate guanyltransferase beta [Crassostrea gigas]	19	C gigas	5	42	5	360	40.2	6.46	126.14	0.813	0.999879	1.223	0.98796	0.978	0.98409	1.24	0.787754	0.926	0.968307
762138159	PREDICTED: mRNA cap guanine-N7 methyltransferase [Crassostrea gigas]	21	C gigas	5	38	5	394	45	5.68	125.62	0.709	0.95165	0.709	0.181714	0.736	0.627861	0.894	0.849172	1.052	0.951796
762108713	PREDICTED: ubiquilin-1 [Crassostrea gigas]	11	C gigas	5	42	5	576	61.8	5.11	124.92	0.968	0.95165	1.576	0.867328	1.066	0.911137	0.835	0.868222	0.984	0.999903
762103751	PREDICTED: aminomethyltransferase, mitochondrial-like [Crassostrea gigas]	15	C gigas	5	49	5	404	44.2	8.56	124.73	0.89	0.951844	1.507	0.80394	1.218	0.575846	1.054	0.993945	0.842	0.862221
762073383	PREDICTED: serine/threonine-protein phosphatase 2A activator [Crassostrea gigas]	23	C gigas	5	48	5	342	38.8	5.47	124.29	0.619	0.810876	0.896	0.757006	0.964	0.98409	1.14	0.948942	1.12	0.890165
762126669	PREDICTED: heterogeneous nuclear ribonucleoprotein C-like 3 [Crassostrea gigas]	16	C gigas	5	48	5	312	33.2	8.51	122.53	0.788	0.984557	1.202	0.991773	0.771	0.753098	0.769	0.584213	1.186	0.830567
1139814446	PREDICTED: nucleoredoxin [Crassostrea gigas]	17	C gigas	5	43	5	380	43.2	5.33	120.95	1.293	0.68589	0.839	0.650608	1.099	0.836067	1.369	0.760918	0.953	0.985117
1139826963	PREDICTED: papilin isoform X1 [Crassostrea gigas]	2	C gigas	5	42	5	3350	369.3	5.33	120.12	0.973	0.942394	1.122	0.961744	0.973	0.97953	0.613	0.00701249	1.036	0.951796
1139749901	PREDICTED: uncharacterized protein LOC105325994 [Crassostrea gigas]	13	C gigas	5	60	5	370	41.2	6.55	119.02	1.363	0.416082	1.385	0.871529	0.834	0.865371	1.254	0.805843	0.713	0.47339
762131278	PREDICTED: aldose 1-epimerase isoform X1 [Crassostrea gigas]	24	C gigas	5	41	5	391	43	6.46	117.4	0.695	0.942394	1.256	0.985299	0.883	0.952607	1.313	0.712858	1.036	0.951796
238768472	peptidoglycan recognition protein L [Crassostrea gigas]	19	C gigas	5	31	5	489	53.8	6.98	117.14	0.757	0.954855	1.141	0.985299	0.875	0.971864	1.005	0.98185	0.91	0.951796
762090196	PREDICTED: neurocalcin [Crassostrea gigas]	38	C gigas	6	58	5	191	21.9	5.12	116.9	0.689	0.942394	1.329	0.962951	0.941	0.998794	1.276	0.805843	0.939	0.984132
762157052	PREDICTED: dipeptidyl peptidase 2 [Crassostrea gigas]	20	C gigas	5	44	5	441	49.3	6.44	114.58	0.69	0.942394	1.1	0.935733	1.297	0.466727	1.449	0.681609	0.971	0.998462
762095005	PREDICTED: spermidine synthase [Crassostrea gigas]	22	C gigas	5	41	5	299	33.7	5.54	114	0.42	0.16153	1.496	0.867328	0.804	0.824344	1.001	0.948942	1.193	0.778925
762142365	PREDICTED: core histone macro-H2A.1 isoform X1 [Crassostrea gigas]	22	C gigas	5	37	5	375	39.8	9.96	111.79	0.906	0.95165	1.655	0.556973	0.856	0.932686	0.935	0.86745	0.933	0.984132
762146653	PREDICTED: RNA-binding protein 8A-like [Crassostrea gigas]	57	C gigas	5	57	5	165	18.4	5.07	110.21	0.953	0.943346	1.3	0.969522	1.029	0.935744	1.104	0.968598	0.764	0.743338
762107507	PREDICTED: sulfite oxidase-like [Crassostrea gigas]	9	C gigas	5	54	5	579	64.7	8.38	109.13	0.954	0.95165	1.471	0.874647	0.963	0.98409	1.198	0.898072	0.744	0.65985
762166303	PREDICTED: actin-related protein 2/3 complex subunit 5 [Crassostrea gigas]	53	C gigas	5	35	5	150	16.7	6.19	107.36	0.752	0.971878	2.068	0.0621418	1.048	0.9045	1.118	0.96592	0.824	0.811419
762133126	PREDICTED: ATP-binding cassette sub-family E member 1 [Crassostrea gigas]	10	C gigas	5	39	5	611	68.8	7.62	106.81	0.664	0.903872	1.143	0.969073	0.639	0.201811	1.052	0.993945	1.242	0.695568
762093446	PREDICTED: glutathione synthetase [Crassostrea gigas]	17	C gigas	5	39	5	489	55	6.44	105.49	1.255	0.577602	0.93	0.786913	0.998	0.966403	1.518	0.457729	0.857	0.908679
1139812701	PREDICTED: uncharacterized protein LOC105334151 [Crassostrea gigas]	25	C gigas	5	28	5	307	35.2	6.89	102.92	0.602	0.794588	0.943	0.84168	0.942	0.997758	1.238	0.85679	1.014	0.984132
1139812191	PREDICTED: selenide, water dikinase [Crassostrea gigas]	28	C gigas	5	34	5	315	34.6	7.09	102.71	0.793	0.984557	1.301	0.968829	0.81	0.898703	1.095	0.974304	0.877	0.939339
762086618	PREDICTED: uncharacterized protein LOC105327017 isoform X1 [Crassostrea gigas]	29	C gigas	5	42	5	160	17.6	7.5	102.22	0.605	0.787093	1.156	0.977734	1.252	0.500024	1.344	0.505731	0.773	0.708786
762142986	PREDICTED: protein scribble homolog isoform X1 [Crassostrea gigas]	3	C gigas	5	44	5	1839	204.2	4.98	101.91	0.959	0.95165	1.249	0.985299	0.77	0.807934	0.831	0.801217	1.001	0.984132
762148926	PREDICTED: uncharacterized protein LOC105317444 [Crassostrea gigas]	23	C gigas	5	37	5	327	35.9	6.39	101.27	1.051	0.843197	1.141	0.966388	0.355	1.00226e-06	0.873	0.865776	0.898	0.973353
762123448	PREDICTED: peptidyl-prolyl cis-trans isomerase D isoform X1 [Crassostrea gigas]	15	C gigas	5	32	5	367	41	5.96	96.42	0.804	0.991846	1.413	0.905702	0.776	0.71753	1.316	0.691771	1.066	0.939652
762103343	PREDICTED: uncharacterized protein LOC105333076 [Crassostrea gigas]	32	C gigas	5	39	5	137	15.5	5.71	94.73	1.031	0.890616	1.158	0.98516	1.088	0.827896	1.812	0.0269393	0.892	0.941672
762076895	PREDICTED: blastula protease 10-like, partial [Crassostrea gigas]	19	C gigas	5	26	5	343	39.5	5.14	94.58	+	1.03314e-16			1.984	0.00641026	0.741	0.49332	0.372	0.000477722
1139832425	PREDICTED: deleted in malignant brain tumors 1 protein [Crassostrea gigas]	16	C gigas	8	37	5	616	67.1	4.73	94.33	0.051	1.03314e-16	0.717	0.338031	1.074	0.906982	0.945	0.948942	1.155	0.862221
762080529	PREDICTED: 116 kDa U5 small nuclear ribonucleoprotein component [Crassostrea gigas]	8	C gigas	6	42	5	973	110.2	4.89	92.58	0.329	0.22619	1.116	0.98516	0.591	0.380977	1.884	0.351436	0.936	0.999849
1139793119	PREDICTED: acylamino-acid-releasing enzyme [Crassostrea gigas]	17	C gigas	8	40	5	609	68.6	6.42	91.07	0.678	0.933926	1.196	0.996115	0.934	0.997758	1.188	0.904955	1.005	0.984132
762150748	PREDICTED: EF-hand domain-containing protein D2 [Crassostrea gigas]	21	C gigas	5	41	5	196	23	5.36	89.07	1.387	0.37279	1.827	0.481485	0.877	0.975425	1.387	0.667689	0.536	0.0420203
762129803	PREDICTED: sulfotransferase 1C2 [Crassostrea gigas]	23	C gigas	5	28	5	280	32.8	7.01	89.06	0.51	0.572833	1.55	0.848638	0.698	0.698867	1.004	0.987536	0.802	0.926388
762162691	PREDICTED: phospholipase B-like 1 [Crassostrea gigas]	13	C gigas	5	36	5	535	61.3	7.15	87.85	0.923	0.958786	1.88	0.448857	0.625	0.267534	0.962	0.943015	0.81	0.817611
762129811	PREDICTED: eukaryotic translation initiation factor 1A, X-chromosomal [Crassostrea gigas]	54	C gigas	5	41	5	143	16.4	5.24	87.74	0.817	0.994785	1.514	0.835488	0.828	0.874156	0.999	0.948942	0.925	0.97023
762123147	PREDICTED: calcium/calmodulin-dependent protein kinase type 1 [Crassostrea gigas]	22	C gigas	5	25	5	336	38.2	6.8	87.65	0.828	0.994854	0.615	0.135458	1.463	0.144064	1.125	0.948942	0.864	0.917432
762158477	PREDICTED: uncharacterized protein LOC105320965 [Crassostrea gigas]	37	C gigas	5	25	5	260	28.1	7.72	87.51	0.818	0.989846	1.509	0.871529	1.081	0.864375	1.128	0.955591	0.81	0.84225
762112078	PREDICTED: acyl-CoA dehydrogenase family member 10 isoform X1 [Crassostrea gigas]	6	C gigas	5	33	5	1044	116.8	8.44	87.46	1.307	0.676879	2.237	0.271199	0.927	0.994203	1.627	0.247759	0.746	0.7295
762140397	PREDICTED: carboxypeptidase B [Crassostrea gigas]	18	C gigas	5	30	5	417	47	6.67	86.39	1.13	0.722449	1.436	0.860224	0.605	0.105397	0.528	0.00588165	1.088	0.939652
1139810957	PREDICTED: protein piccolo [Crassostrea gigas]	10	C gigas	7	32	5	1166	129.8	4.64	85.8	0.376	0.230755	1.407	0.914743	0.521	0.0432643	0.958	0.966761	1.038	0.961009
762114067	PREDICTED: actophorin [Crassostrea gigas]	51	C gigas	5	28	5	152	17.4	8.15	84.04	1.296	0.580663	1.126	0.968634	1.109	0.824344	1.245	0.802583	1.011	0.972604
762121833	PREDICTED: putative peptidyl-prolyl cis-trans isomerase dodo [Crassostrea gigas]	57	C gigas	5	24	5	153	17.3	6.93	83.41	0.842	0.988552	1.551	0.847154	0.922	0.98409	1.062	0.997485	0.934	0.98315
762159333	PREDICTED: inositol monophosphatase 1 [Crassostrea gigas]	28	C gigas	5	30	5	273	29.7	5.26	82.93	0.82	0.997463	1.564	0.740394	1.037	0.934446	1.137	0.94757	1.288	0.572441
762167629	PREDICTED: uncharacterized protein LOC105324699 [Crassostrea gigas]	30	C gigas	5	40	5	220	24.2	5.94	82.27	0.894	0.975186	1.197	0.995704	0.982	0.97953	1.037	0.981776	1.168	0.809126
762106513	PREDICTED: uncharacterized protein LOC105334185 [Crassostrea gigas]	37	C gigas	5	34	5	191	21.8	5.26	81.98	0.902	0.951844	1.132	0.969073	1.311	0.252254	2.277	2.66766e-05	0.998	0.984132
1139828386	PREDICTED: voltage-dependent calcium channel subunit alpha-2/delta-2-like isoform X1 [Crassostrea gigas]	6	C gigas	5	40	5	1084	122.4	5.69	81.59	0.985	0.948629	0.971	0.84268	1.047	0.93437	1.054	0.996291	0.896	0.939339
1139747162	PREDICTED: T-complex protein 11-like protein 1 [Crassostrea gigas]	12	C gigas	5	28	5	515	58.5	5.22	80.11	0.482	0.32709	1.072	0.910046	1.264	0.422515	0.94	0.833651	0.78	0.659309
762086228	PREDICTED: proteasomal ubiquitin receptor ADRM1-B [Crassostrea gigas]	17	C gigas	5	38	5	391	42	5.53	78.9	0.831	0.994463	1.141	0.968829	0.906	0.975425	1.028	0.971091	1.007	0.975971
1139809304	PREDICTED: cytokine receptor-like factor 3 isoform X1 [Crassostrea gigas]	15	C gigas	5	41	5	452	50.8	5.01	77.82	0.624	0.816705	1.162	0.98516	1.036	0.93437	1.039	0.984468	0.888	0.948616
762137517	PREDICTED: nucleobindin-2 isoform X1 [Crassostrea gigas]	8	C gigas	5	35	5	581	67.3	5.49	74.48	0.845	0.984557	1.323	0.935733	0.958	0.997758	1.269	0.74125	1.01	0.961424
762150589	PREDICTED: tumor protein p63-regulated gene 1-like protein [Crassostrea gigas]	29	C gigas	5	24	5	294	33.7	6.35	73.54	0.636	0.862167	1.162	0.985299	0.647	0.454553	2.081	0.12999	0.507	0.0460531
762104323	PREDICTED: N-chimaerin isoform X1 [Crassostrea gigas]	12	C gigas	5	34	5	517	59.1	6.58	73.27	0.599	0.76167	1.04	0.914743	0.912	0.97953	1.407	0.550936	1.059	0.94379
762123819	PREDICTED: caprin-1 isoform X1 [Crassostrea gigas]	12	C gigas	5	26	5	623	68.4	5.91	72.49	0.601	0.782875	2.16	0.142021	0.815	0.838335	0.631	0.141937	1.251	0.742756
1139810308	PREDICTED: uncharacterized protein LOC105332917 [Crassostrea gigas]	9	C gigas	5	36	5	422	48	10.18	71.93	0.582	0.732876	1.408	0.867473	0.865	0.898703	0.93	0.829034	1.065	0.937601
1139856360	PREDICTED: enoyl-CoA delta isomerase 1, mitochondrial isoform X1 [Crassostrea gigas]	25	C gigas	5	35	5	291	32.9	8.56	70.15	1.039	0.818724	0.917	0.648982	1.088	0.854458	1.349	0.59055	0.816	0.817611
762124420	PREDICTED: UMP-CMP kinase-like [Crassostrea gigas]	31	C gigas	5	35	5	192	21.5	6.77	70.02	1.349	0.410684	1.383	0.906225	0.834	0.892869	0.936	0.87637	0.915	0.95354
762164773	PREDICTED: uncharacterized protein LOC105323306 isoform X1 [Crassostrea gigas]	22	C gigas	5	25	5	306	33.6	7.78	69.06	0.765	0.982874	1.041	0.901482	0.747	0.668232	1.42	0.561871	0.871	0.926034
1139835370	PREDICTED: sodium/calcium exchanger 3 isoform X1 [Crassostrea gigas]	9	C gigas	5	23	5	913	101.4	5.05	68.52	0.753	0.955571	1.098	0.961744	0.783	0.8509	0.965	0.961796	0.783	0.808939
762110927	PREDICTED: splicing factor U2AF 50 kDa subunit [Crassostrea gigas]	21	C gigas	5	40	5	450	50.3	9.19	68.48	0.216	0.00183298	1.375	0.924302	0.901	0.97953	0.867	0.870144	1.351	0.624575
1139750213	PREDICTED: 4-trimethylaminobutyraldehyde dehydrogenase [Crassostrea gigas]	14	C gigas	5	20	5	509	55.6	5.82	66.5	0.794	0.984557	1.415	0.906225	0.758	0.748623	0.839	0.758353	0.9	0.951796
762142454	PREDICTED: splicing factor 3A subunit 1 [Crassostrea gigas]	10	C gigas	5	25	5	748	85	5.78	65.41	0.837	0.997467	1.667	0.798895	1.041	0.915624	0.622	0.347065	1.091	0.923083
762122631	PREDICTED: neuroendocrine convertase 2 [Crassostrea gigas]	12	C gigas	5	22	5	660	73	7.8	64.74	1.258	0.725043	0.907	0.867328	1.537	0.133316	1.225	0.889753	0.799	0.821097
762080617	PREDICTED: tubulin polymerization-promoting protein family member 3-like [Crassostrea gigas]	38	C gigas	6	31	5	178	20	9.03	63.71	0.692	0.942394	1.091	0.951325	1.046	0.923041	1.559	0.296285	0.793	0.790473
762124320	PREDICTED: epididymal secretory protein E1-like [Crassostrea gigas]	40	C gigas	5	41	5	146	15.5	9.16	62.97	0.528	0.578317	1.811	0.326123	1.168	0.688069	1.444	0.505731	0.708	0.5196
209981309	leucine aminopeptidase-like protein [Crassostrea gigas]	12	C gigas	5	25	5	530	57.6	8.32	62.4	0.963	0.95165	1.41	0.906225	1.049	0.90649	1.192	0.919597	1.499	0.47339
1139842307	PREDICTED: leukotriene A-4 hydrolase-like [Crassostrea gigas]	24	C gigas	5	31	5	231	27.4	8.1	61.03	0.416	0.287355	1.422	0.906225	0.719	0.509487	1.033	0.981776	1.239	0.635802
762161780	PREDICTED: uncharacterized protein LOC105322232 isoform X1 [Crassostrea gigas]	10	C gigas	5	34	5	608	68.5	4.82	60.33	1.094	0.788409	1.136	0.98516	1.041	0.91779	1.062	0.994514	0.857	0.915632
1139845002	PREDICTED: ethanolamine-phosphate cytidylyltransferase isoform X5 [Crassostrea gigas]	27	C gigas	7	24	5	379	42.4	6.8	60.13	0.705	0.95165	1.856	0.435826	0.922	0.988385	1.087	0.978101	1.261	0.757895
762132400	PREDICTED: glyoxylate reductase/hydroxypyruvate reductase [Crassostrea gigas]	21	C gigas	5	18	5	323	35	7.93	59.49	1.366	0.676879	3.195	0.0170742	1.191	0.610797	1.206	0.886189	1.012	0.984132
762159325	PREDICTED: uncharacterized protein LOC105321298 [Crassostrea gigas]	14	C gigas	5	23	5	433	48.9	4.97	59.42	1.347	0.529522	1.251	0.98516	1.077	0.935571	1.314	0.723237	0.661	0.370125
762162370	PREDICTED: sorbitol dehydrogenase-like [Crassostrea gigas]	18	C gigas	5	34	5	345	36.7	6.93	59.29	0.639	0.844895	1.367	0.917778	0.993	0.971864	1.643	0.121909	0.872	0.929968
762144877	PREDICTED: N-acetylgalactosamine-6-sulfatase [Crassostrea gigas]	14	C gigas	5	33	5	511	57.4	7.87	58.93	1.044	0.942394	0.796	0.547071	1.126	0.773927	1.037	0.988317	1.318	0.582044
1139838045	PREDICTED: protocadherin Fat 4 [Crassostrea gigas]	4	C gigas	7	24	5	2505	272.1	4.78	57.61	0.989	0.919845	1.062	0.906225	0.762	0.603772	1.328	0.554677	0.743	0.592266
762099451	PREDICTED: RNA-binding protein 39 isoform X1 [Crassostrea gigas]	12	C gigas	5	28	5	547	61.9	9.77	56.51	0.828	0.999599	1.066	0.935733	0.894	0.976593	1.344	0.745946	0.957	0.987629
762125425	PREDICTED: proliferating cell nuclear antigen-like [Crassostrea gigas]	19	C gigas	5	29	5	260	28.7	4.74	56.3	0.687	0.942394	1.414	0.906225	0.989	0.974132	1.009	0.94895	1.244	0.67135
762113990	PREDICTED: cystatin-B [Crassostrea gigas]	53	C gigas	5	18	5	110	12.2	5.26	54.82	0.404	0.328691	1.066	0.935733	1.35	0.256731	1.654	0.0511077	0.893	0.951796
1139808218	PREDICTED: ran GTPase-activating protein 1 [Crassostrea gigas]	11	C gigas	5	24	5	569	61.8	5.41	54.1	0.583	0.754053	1.262	0.98516	0.976	0.97953	1.413	0.621568	1.011	0.984132
762123444	PREDICTED: integrin-linked protein kinase isoform X1 [Crassostrea gigas]	9	C gigas	5	32	5	474	53.9	6.58	53.57	0.572	0.754446	1.248	0.98516	0.847	0.933854	1.34	0.654302	0.898	0.951796
762075990	PREDICTED: 1-phosphatidylinositol 4,5-bisphosphate phosphodiesterase gamma-1 isoform X1 [Crassostrea gigas]	8	C gigas	5	23	5	1304	150.6	6.51	53.13	0.586	0.842927	0.622	0.445802	0.808	0.923209	1.273	0.880717	0.914	0.987629
762106567	PREDICTED: synapse-associated protein 1 isoform X1 [Crassostrea gigas]	15	C gigas	5	30	5	396	45.1	4.53	49.79	0.81	0.988552	0.992	0.906648	0.972	0.975425	0.928	0.919597	1.047	0.951796
762080824	PREDICTED: galactokinase-like [Crassostrea gigas]	15	C gigas	5	20	5	397	42.8	5.53	49.16	0.57	0.653494	1.587	0.852014	1.073	0.915624	2.275	0.0215407	1.115	0.926034
762157645	PREDICTED: integrin alpha-2-like isoform X1 [Crassostrea gigas]	7	C gigas	5	25	5	979	107.1	4.83	48.65	0.768	0.971878	0.939	0.856062	0.91	0.98409	1.621	0.253627	0.711	0.582044
762088411	PREDICTED: N-acetylgalactosamine kinase [Crassostrea gigas]	13	C gigas	5	19	5	467	50.8	6.62	48.47	0.511	0.570766	1.487	0.87292	0.913	0.97953	1.083	0.984466	1.247	0.711324
1139807734	PREDICTED: arf-GAP with dual PH domain-containing protein 1-like [Crassostrea gigas]	32	C gigas	5	31	5	231	26.8	6.61	48.31	0.468	0.590291	1.06	0.960452	0.701	0.730646	1.389	0.798184	1.386	0.695857
762073740	PREDICTED: ATP-dependent RNA helicase dbp2 [Crassostrea gigas]	13	C gigas	6	16	5	677	73.8	9.72	48.02	0.538	0.65194	3.96	0.000792644	0.707	0.510202	1.104	0.962311	1.485	0.452161
762161062	PREDICTED: zinc finger homeobox protein 4 isoform X2 [Crassostrea gigas]	7	C gigas	5	17	5	1065	118.3	7.14	47.25	0.813	0.997467	1.116	0.961744	1.182	0.648823	0.767	0.455691	1.045	0.951796
762120212	PREDICTED: protein ADP-ribosylarginine hydrolase [Crassostrea gigas]	19	C gigas	5	17	5	480	53.6	5.19	47.22	0.588	0.786055	0.543	0.241561	1.017	0.962839	1.557	0.5398	1.04	0.959371
1139847098	PREDICTED: UDP-glucose 6-dehydrogenase isoform X2 [Crassostrea gigas]	14	C gigas	5	14	5	495	55.4	6.9	46.26	0.861	0.991073	1.053	0.924302	0.809	0.888287	0.878	0.87637	0.964	0.990974
762084640	PREDICTED: copine-8 isoform X1 [Crassostrea gigas]	12	C gigas	5	15	5	558	62.6	6.48	45.59	0.75	0.955571	0.835	0.575409	0.941	0.999138	0.4	0.0213712	1.105	0.940067
762086950	PREDICTED: tryptophan 2,3-dioxygenase-like isoform X1 [Crassostrea gigas]	20	C gigas	5	18	5	340	39.8	6.21	44.18	0.716	0.95165	2.642	0.111816	0.826	0.894933	1.683	0.140367	1.257	0.658851
762100275	PREDICTED: serine--pyruvate aminotransferase [Crassostrea gigas]	15	C gigas	5	16	5	426	46.4	8.32	43.01	0.8	0.984557	1.456	0.914743	0.542	0.0647927	2.321	0.00310304	0.87	0.933686
762079081	PREDICTED: uncharacterized protein LOC105317108 [Crassostrea gigas]	18	C gigas	5	16	5	356	41.2	6.29	41.73	0.844	0.997467	1.175	0.996193	1.211	0.596833	1.549	0.411491	0.525	0.28375
1139805461	PREDICTED: glutathione peroxidase-like [Crassostrea gigas]	22	C gigas	5	16	5	255	28.9	9.16	41.18	0.879	0.972403	0.933	0.85054	1.001	0.963646	1.014	0.966761	0.978	0.995368
762152689	PREDICTED: calpain-8 [Crassostrea gigas]	19	C gigas	5	14	5	434	50.2	5.99	37.46	2.602	0.0176516	0.348	0.00230338	0.848	0.934446	0.821	0.725357	0.304	0.000217337
762096434	PREDICTED: tetratricopeptide repeat protein 25 isoform X1 [Crassostrea gigas]	6	C gigas	5	18	5	975	110.2	5.69	37.26	1.286	0.449695	1.247	0.985299	0.826	0.873894	2.658	0.00266326	0.574	0.166453
762071651	PREDICTED: 26S proteasome non-ATPase regulatory subunit 4-like [Crassostrea gigas]	23	C gigas	5	20	5	383	41.3	4.75	37.05	0.574	0.754053	1.022	0.917778	1.055	0.921818	0.902	0.871199	0.93	0.983126
762113193	PREDICTED: mRNA export factor [Crassostrea gigas]	22	C gigas	5	15	5	363	40.6	7.42	36.4	0.709	0.95165	1.053	0.935733	0.777	0.90649	0.799	0.78604	0.711	0.625972
1139830847	PREDICTED: radial spoke head protein 9 homolog isoform X1 [Crassostrea gigas]	23	C gigas	5	16	5	295	33.2	5.36	35.46	1.69	0.192752	0.78	0.297128	0.948	0.991341	1.396	0.798184	1.108	0.920123
762116689	PREDICTED: protein mago nashi homolog 2 [Crassostrea gigas]	42	C gigas	5	18	5	148	17.4	6.54	35.02	0.704	0.948629	1.794	0.55642	1.008	0.962839	1.11	0.966761	0.862	0.911718
1139754062	PREDICTED: uncharacterized protein LOC105327969 [Crassostrea gigas]	4	C gigas	5	15	5	2090	237.7	6.27	33.25	0.48	0.454282	1.493	0.876814	0.738	0.710942	1.74	0.333638	1.139	0.908679
762142576	PREDICTED: gibberellin 2-beta-dioxygenase 4 [Crassostrea gigas]	24	C gigas	5	11	5	348	40	5.21	31.28	1.462	0.579075	1.007	0.917778	1.23	0.672516	0.736	0.461282	1.024	0.980122
762110216	PREDICTED: macrophage mannose receptor 1-like isoform X1 [Crassostrea gigas]	26	C gigas	5	18	5	213	23.8	6.15	30.88	0.624	0.809029	1.055	0.894413	0.627	0.309591	0.91	0.924472	1.377	0.61453
762100643	PREDICTED: C-terminal-binding protein 1 isoform X1 [Crassostrea gigas]	14	C gigas	5	11	5	456	49.4	7.4	30.7	0.521	0.594442	1.41	0.914743	0.807	0.888082	1.203	0.909134	0.935	0.984132
762127349	PREDICTED: carboxypeptidase Q [Crassostrea gigas]	18	C gigas	5	14	5	467	51.6	5.99	30.48	0.705	0.95165	0.908	0.683994	0.939	0.994996	1.579	0.198158	0.944	0.984132
762142883	PREDICTED: lysosomal alpha-mannosidase [Crassostrea gigas]	7	C gigas	5	17	5	1011	115	8.57	29	0.885	0.988552	1.136	0.98516	0.895	0.994203	0.843	0.890264	1.044	0.95354
762140860	PREDICTED: uncharacterized protein LOC105346633 [Crassostrea gigas]	27	C gigas	5	12	5	250	28.5	5.22	28.51	0.949	0.95165	0.541	0.0278939	0.94	0.997758	1.059	0.996291	0.945	0.984132
762097747	PREDICTED: lachesin [Crassostrea gigas]	12	C gigas	5	17	5	402	45	4.97	27.56	0.712	0.95165	1.218	0.992158	1.319	0.239654	0.915	0.756834	0.779	0.663781
762135345	PREDICTED: very long-chain specific acyl-CoA dehydrogenase, mitochondrial [Crassostrea gigas]	13	C gigas	5	14	5	628	68.1	7.88	26.73	0.891	0.954219	1.267	0.976005	0.889	0.963646	1.184	0.884317	0.824	0.84225
762130911	PREDICTED: protein farnesyltransferase/geranylgeranyltransferase type-1 subunit alpha [Crassostrea gigas]	20	C gigas	5	11	5	327	39	4.98	24.91	0.665	0.933926	1.046	0.931201	1.001	0.962839	1.091	0.970476	0.885	0.940819
762103885	PREDICTED: zinc metalloproteinase nas-13 [Crassostrea gigas]	14	C gigas	5	8	5	458	51	8.15	24.66
762146639	PREDICTED: alpha-amylase [Crassostrea gigas]	9	C gigas	5	8	5	705	77.6	6.79	24.04	1.129	0.853086	1.907	0.547254			-	1.17871e-16
Q6R7C5	Uncharacterized protein ORF104 OS=Ostreid herpesvirus 1 (isolate France) OX=654903 GN=ORF104 PE=4 SV=1	6	Virus	5	9	5	1203	133.2	6.35	23.66			+	1.03314e-16					+	1.03314e-16
762138565	PREDICTED: dihydrolipoyllysine-residue succinyltransferase component of 2-oxoglutarate dehydrogenase complex, mitochondrial [Crassostrea gigas]	12	C gigas	5	15	5	460	50.4	8.63	23.6	0.943	0.962286	0.905	0.732537	0.943	0.994996	0.872	0.880717	1.427	0.662929
762106923	PREDICTED: coatomer subunit delta isoform X2 [Crassostrea gigas]	15	C gigas	5	11	5	509	56.6	5.4	23.05	0.864	0.978938	1.92	0.314509	0.772	0.708496	1.212	0.838243	0.986	0.984132
46518247	omega class glutathione S-transferase [Crassostrea gigas]	30	C gigas	5	9	5	243	28	5.78	21.83	1.355	0.792604	1.62	0.867328	0.884	0.97953	0.381	0.00502997	0.612	0.486887
1139749874	PREDICTED: carboxypeptidase B [Crassostrea gigas]	20	C gigas	5	11	5	399	45.6	7.44	20.83	1.69	0.123874	1.294	0.924302	1.057	0.918984	1.508	0.136906	0.83	0.809126
762143745	PREDICTED: dnaJ homolog subfamily B member 13 [Crassostrea gigas]	22	C gigas	5	16	5	317	35.5	8.18	19.42	1.973	0.203753	1.2	0.999105			1.222	0.915372	0.592	0.3788
762096828	PREDICTED: uncharacterized protein LOC105330760 [Crassostrea gigas]	33	C gigas	5	17	5	162	18.1	4.54	18.63	0.944	0.95165	0.671	0.0731745	0.781	0.750394	1.01	0.991452	1.597	0.0745218
762100863	PREDICTED: nucleolar protein 58 [Crassostrea gigas]	15	C gigas	5	7	5	514	57.6	9.09	18.49	0.227	0.00593831	2.911	0.0498479	0.711	0.633328	0.889	0.860234	0.672	0.633656
762129325	PREDICTED: dolichyl-diphosphooligosaccharide--protein glycosyltransferase subunit 1 isoform X2 [Crassostrea gigas]	11	C gigas	5	9	5	602	68.5	7.18	17.86	0.779	0.976172	1.192	0.992679	0.733	0.44653	1.099	0.961578	1.061	0.939339
762078813	PREDICTED: serine/threonine-protein phosphatase 6 regulatory subunit 3 isoform X1 [Crassostrea gigas]	10	C gigas	5	7	5	990	109.9	4.45	17.49	0.891	0.988552	0.521	0.235953					1.275	0.817611
Q6R7C3	Uncharacterized protein ORF107 OS=Ostreid herpesvirus 1 (isolate France) OX=654903 GN=ORF107 PE=4 SV=1	13	Virus	5	5	5	689	79.3	5.47	17.02	+	1.03314e-16	+	1.03314e-16
762085723	PREDICTED: serrate RNA effector molecule homolog isoform X1 [Crassostrea gigas]	8	C gigas	5	8	5	936	108.7	6.23	16.89	0.593	0.800456	1.075	0.960452	1.964	0.0566163	1.534	0.691771	2.168	0.0245669
762101555	PREDICTED: deleted in malignant brain tumors 1 protein [Crassostrea gigas]	3	C gigas	5	5	5	2572	273.5	5.6	15.9
762110472	PREDICTED: uncharacterized protein LOC105335644 [Crassostrea gigas]	5	C gigas	5	5	5	1170	133.4	5.73	10.89	0.259	0.0453261	1.924	0.553771	0.9	0.982087	1.035	0.996291	0.986	0.995368
762151791	PREDICTED: uncharacterized protein LOC105318450 [Crassostrea gigas]	6	C gigas	5	6	5	1027	112.3	8.18	10.24	0.471	0.525688	1.775	0.669417	1.001	0.966403	0.877	0.89607	1.454	0.647255
762156710	PREDICTED: isoleucine--tRNA ligase, cytoplasmic-like [Crassostrea gigas]	5	C gigas	5	7	5	1278	145.2	7.72	7.76	0.516	0.698065	1.663	0.867328	1.016	0.933854	0.658	0.63033	2.018	0.265458
1139770765	PREDICTED: proteasome activator complex subunit 4B isoform X1 [Crassostrea gigas]	3	C gigas	5	6	5	1833	211.2	7.03	5.87	2.721	0.0175337	1.475	0.906648	0.951	0.975425	0.965	0.962413	0.406	0.0952618
1139828190	PREDICTED: actin [Crassostrea gigas]	33	C gigas	8	1437	4	320	35.8	6.93	4857.75	0.686	0.894107	2.132	0.0442702	1.012	0.966403	1	0.946511	0.995	0.984132
762142909	PREDICTED: tubulin alpha-1A chain [Crassostrea gigas]	73	C gigas	26	1201	4	451	50.1	5.06	4113.61	0.477	0.355744	0.961	0.830955	0.814	0.807934	2.294	0.000226906	0.97	0.998462
1139739369	PREDICTED: myosin regulatory light chain B, smooth adductor muscle isoform X3 [Crassostrea gigas]	93	C gigas	27	1269	4	165	18.5	4.69	4073.47	0.531	0.449695	1.817	0.241561	0.769	0.573418	0.83	0.41681	0.73	0.492882
762124052	PREDICTED: dihydropyrimidinase isoform X4 [Crassostrea gigas]	51	C gigas	29	1178	4	583	63.9	6.98	3943.94	0.994	0.942394	0.989	0.867328	0.915	0.966403	1.032	0.972375	0.83	0.80803
1139828092	PREDICTED: tubulin alpha-1A chain [Crassostrea gigas]	71	C gigas	26	1166	4	468	52.2	5.26	3939.85	0.277	0.003095	1.339	0.945121	0.973	0.98409	1.232	0.829034	0.8	0.790473
762090268	PREDICTED: adenylyl cyclase-associated protein 1 isoform X2 [Crassostrea gigas]	55	C gigas	35	1050	4	593	64.4	5.68	3097.08	0.871	0.988552	1.3	0.917996	1.235	0.500024	1.032	0.970476	0.891	0.927876
1139815146	PREDICTED: pyruvate kinase PKM isoform X1 [Crassostrea gigas]	53	C gigas	28	835	4	573	62.7	7.01	2650.6	1.067	0.810526	1.151	0.98516	1.237	0.471104	0.832	0.460494	0.97	0.995368
762102570	PREDICTED: actin-5 [Crassostrea gigas]	26	C gigas	9	745	4	379	42.3	5.12	1824.04	1.042	0.851191	1.411	0.867328	1.23	0.504778	0.626	0.029264	1.436	0.356083
1139853072	PREDICTED: eukaryotic initiation factor 4A-II-like, partial [Crassostrea gigas]	84	C gigas	21	542	4	291	33	4.94	1471.98	0.565	0.638591	1.02	0.867328	0.896	0.966403	1.063	0.996291	1.02	0.958928
762128824	PREDICTED: histone H2A [Crassostrea gigas]	35	C gigas	5	318	4	133	14.2	10.59	1182	1.083	0.844895	0.914	0.702009	1.321	0.276081	0.992	0.924472	0.481	0.00181879
762105648	PREDICTED: glutathione S-transferase Y1-like [Crassostrea gigas]	64	C gigas	13	385	4	215	24.8	5.77	1177.03	1.133	0.786425	1.184	0.992869	1.198	0.59548	0.976	0.898685	0.995	0.984132
762076606	PREDICTED: uncharacterized protein LOC105341534 [Crassostrea gigas]	43	C gigas	11	314	4	342	38.4	5.86	987.57	1.023	0.922994	0.837	0.467613	1.166	0.679577	1.194	0.822578	1.205	0.687025
113207852	glucose-6-phosphate 1-dehydrogenase [Crassostrea gigas]	57	C gigas	22	336	4	464	52.9	7.43	803.8	0.839	0.984557	1.204	0.999783	1.07	0.900135	1.041	0.969185	1.053	0.940067
762084407	PREDICTED: beta-hexosaminidase subunit beta [Crassostrea gigas]	38	C gigas	16	264	4	414	47.2	6.86	796.15	0.867	0.980073	1.857	0.188227	0.767	0.617381	0.777	0.269302	0.68	0.313614
762113395	PREDICTED: ADP-ribosylation factor 4 [Crassostrea gigas]	48	C gigas	7	247	4	180	20.4	6.58	738.22	0.479	0.356325	1.261	0.985299	0.873	0.957296	1.554	0.231117	0.692	0.452161
762073787	PREDICTED: peroxiredoxin-1 [Crassostrea gigas]	35	C gigas	6	266	4	190	21.9	6.57	733.05	1	0.942394	1.265	0.953539	0.993	0.97953	1.025	0.966761	0.637	0.159529
167650956	manganese-superoxide dismutase [Crassostrea gigas]	25	C gigas	4	127	4	225	25.2	7.06	490.68	1.856	0.0577052	0.678	0.0705599	0.98	0.98409	1.341	0.43798	0.819	0.788234
1139813630	PREDICTED: uncharacterized protein LOC105334651 [Crassostrea gigas]	10	C gigas	5	110	4	751	83.7	6.2	426.07	0.384	0.0611302	1.337	0.905135	1.078	0.883998	1.404	0.293642	1.156	0.79018
762161005	PREDICTED: thymidine phosphorylase-like [Crassostrea gigas]	51	C gigas	9	193	4	164	17.8	7.15	410.78	0.653	0.818724	1.063	0.917778	0.88	0.925564	1.037	0.981059	1.303	0.479414
762126256	PREDICTED: glutathione S-transferase A-like [Crassostrea gigas]	44	C gigas	11	178	4	197	23	8.31	402.56	0.894	0.962342	0.844	0.471887	1.347	0.264759	1.282	0.751383	1.096	0.908679
762105883	PREDICTED: ubiquitin-conjugating enzyme E2 L3-like [Crassostrea gigas]	37	C gigas	4	133	4	158	18.3	7.37	383.89	0.65	0.849449	1.392	0.867328	1.094	0.833571	1.064	0.999298	0.963	0.987629
762153576	PREDICTED: myotrophin homolog [Crassostrea gigas]	55	C gigas	4	92	4	117	12.9	5.24	343.19	0.759	0.951844	1.826	0.195939	1.386	0.171322	1.193	0.84157	0.864	0.8802
762081086	PREDICTED: uncharacterized protein LOC105323192 [Crassostrea gigas]	41	C gigas	4	106	4	154	17.2	6.87	318.9	0.838	0.986751	1.128	0.96706	1.005	0.971955	1.307	0.516783	0.791	0.705332
762116923	PREDICTED: 60S ribosomal protein L11 [Crassostrea gigas]	21	C gigas	4	120	4	183	21.1	9.89	314.39	1.018	0.927835	1.527	0.674069	0.815	0.753098	0.989	0.919597	0.928	0.95489
762148056	PREDICTED: 60S ribosomal protein L10a-like [Crassostrea gigas]	28	C gigas	4	64	4	216	24.5	9.86	278.98	0.526	0.47143	1.649	0.461174	0.779	0.619429	1.022	0.966761	1.128	0.827071
762084711	PREDICTED: uncharacterized protein LOC105326485 [Crassostrea gigas]	18	C gigas	4	82	4	222	24.5	8.32	278.57	3.908	2.23372e-06	1.028	0.868316	1.474	0.0664789	1.047	0.984468	0.613	0.10023
762148977	PREDICTED: ester hydrolase C11orf54 homolog [Crassostrea gigas]	20	C gigas	4	78	4	312	33.9	6.29	272.7	0.836	0.990963	0.857	0.621596	0.923	0.98409	0.76	0.376032	1.107	0.896236
762126464	PREDICTED: cold shock domain-containing protein 3-like [Crassostrea gigas]	32	C gigas	4	71	4	175	18.2	8.03	236.57	0.732	0.95165	1.726	0.455993	0.722	0.423317	0.958	0.85679	0.868	0.904468
1139804648	PREDICTED: argininosuccinate synthase [Crassostrea gigas]	25	C gigas	4	64	4	223	25.1	6.55	228.52	0.503	0.496831	1.223	0.989167	0.774	0.653792	1.278	0.665557	0.971	0.99584
1139854602	PREDICTED: uncharacterized protein LOC105324692 [Crassostrea gigas]	30	C gigas	4	82	4	154	17.3	4.93	215.57	0.985	0.942394	1.126	0.965898	1.303	0.266667	1.327	0.487256	0.437	0.000224869
762093755	PREDICTED: ras-related protein Rab-8A isoform X1 [Crassostrea gigas]	43	C gigas	8	108	4	207	23.4	9.06	213.49	0.884	0.971878	1.458	0.884985	0.85	0.923209	1.273	0.829034	0.831	0.862221
762076798	PREDICTED: caltractin [Crassostrea gigas]	39	C gigas	4	58	4	138	15.2	4.44	210.12	1.121	0.782875	1.411	0.906225	1.297	0.329546	2.442	5.24149e-05	0.452	0.00266319
762126336	PREDICTED: uncharacterized protein LOC105341396 [Crassostrea gigas]	35	C gigas	4	68	4	159	17.1	8.79	209.76	0.692	0.95165	1.723	0.395558	1.628	0.0121475	1.288	0.74974	0.723	0.532106
1139838533	PREDICTED: uncharacterized protein LOC105348015 [Crassostrea gigas]	13	C gigas	4	53	4	521	58.3	6.19	203.74	0.98	0.928269	1.28	0.951325	1.002	0.965323	1.005	0.948942	0.937	0.968946
762152306	PREDICTED: tryptophan--tRNA ligase, cytoplasmic [Crassostrea gigas]	27	C gigas	8	80	4	433	49.5	6.8	203.61	0.526	0.698065	0.741	0.570017	0.972	0.980594	1.14	0.959389	0.929	0.984132
762145874	PREDICTED: glutamate receptor ionotropic, kainate 3 [Crassostrea gigas]	19	C gigas	8	71	4	463	52.7	8.03	203.4	1.683	0.224023	1.185	0.98796	0.778	0.779914	1.29	0.740771	0.745	0.679938
762135549	PREDICTED: ribonuclease UK114-like isoform X1 [Crassostrea gigas]	43	C gigas	4	59	4	136	14.3	5.49	203.04	1.082	0.762266	2.322	0.0407335	1.037	0.935571	1.298	0.70979	0.766	0.707145
1139823859	PREDICTED: aldose reductase-related protein 2 isoform X1 [Crassostrea gigas]	33	C gigas	10	78	4	321	36.5	6.65	202.51	0.383	0.175662	1.183	0.995704	0.893	0.982627	1.184	0.886189	1.145	0.86005
762131347	PREDICTED: dynein light chain roadblock-type 2 isoform X1 [Crassostrea gigas]	61	C gigas	4	75	4	97	10.7	6.54	202.38	1.785	0.0844622	1.478	0.784917	1.032	0.933854	0.964	0.87637	0.483	0.00366755
762141943	PREDICTED: SH3 domain-binding glutamic acid-rich-like protein 3 [Crassostrea gigas]	32	C gigas	4	105	4	92	10.7	5.21	201.38	0.593	0.678426	1.3	0.931017	1.196	0.603772	0.633	0.0117787	1.41	0.295316
40642996	ribosomal protein L24, partial [Crassostrea gigas]	24	C gigas	4	53	4	158	18.1	11.03	176.55	0.603	0.816418	1.554	0.644168	0.743	0.475935	1.1	0.972615	1.136	0.813267
762162716	PREDICTED: THO complex subunit 4 [Crassostrea gigas]	24	C gigas	4	58	4	277	28.1	10.87	174.83	0.588	0.768946	1.407	0.867328	0.79	0.749383	0.818	0.507482	0.879	0.926034
1139740500	PREDICTED: sorting nexin-3-like [Crassostrea gigas]	36	C gigas	4	64	4	165	19.2	9.28	165.23	0.827	0.988552	1.23	0.992679	1.297	0.39183	1.245	0.804367	0.732	0.599934
762089324	PREDICTED: calmodulin-A-like [Crassostrea gigas]	36	C gigas	5	53	4	149	16.7	4.27	146.99	2.065	0.0121051	0.662	0.18834	1.233	0.515602	1.32	0.769768	0.402	0.00153487
762112719	PREDICTED: uncharacterized protein LOC105336475 isoform X1 [Crassostrea gigas]	31	C gigas	4	42	4	207	22	5.16	144.75	1.416	0.344342	1.602	0.543911	0.59	0.0722078	1.114	0.961666	0.905	0.951796
762118935	PREDICTED: stress-activated protein kinase JNK isoform X1 [Crassostrea gigas]	17	C gigas	5	53	4	415	47.1	5.66	144.02	0.829	0.999729	0.911	0.80297	1	0.962839	1.006	0.966761	0.813	0.817611
762123005	PREDICTED: death-associated protein 1 [Crassostrea gigas]	48	C gigas	4	47	4	108	12	6.8	143.66	0.656	0.89285	2.047	0.133372	0.901	0.963056	0.675	0.0457229	1.073	0.913854
762131945	PREDICTED: F-box only protein 36 [Crassostrea gigas]	29	C gigas	4	54	4	207	24.6	7.8	139.59	1.168	0.832831	1.184	0.985299	1.099	0.824344	1.113	0.966761	0.613	0.22374
762149169	PREDICTED: protein FAM172A isoform X3 [Crassostrea gigas]	13	C gigas	4	42	4	376	43.3	5.17	139.2	0.886	0.978938	0.97	0.860224	1.047	0.923209	1.204	0.868222	1.075	0.937601
1139822844	PREDICTED: transcription elongation factor B polypeptide 1 [Crassostrea gigas]	43	C gigas	4	55	4	119	13.3	4.77	138.28	1.044	0.81705	1.854	0.291515	1.156	0.682652	0.992	0.915849	0.913	0.951796
762156115	PREDICTED: 6-phosphogluconolactonase [Crassostrea gigas]	21	C gigas	4	45	4	246	26.7	5.68	136.9	0.461	0.289682	1.16	0.979928	1.092	0.841315	1.666	0.201935	1.41	0.47339
1139839186	PREDICTED: 60S ribosomal protein L9 [Crassostrea gigas]	53	C gigas	5	50	4	142	15.8	9.04	136.51	0.508	0.431692	1.577	0.674022	0.785	0.701067	1.29	0.707465	0.909	0.951796
762074323	PREDICTED: RNA-binding protein FUS-like isoform X1 [Crassostrea gigas]	14	C gigas	4	47	4	499	49.4	9.32	130.86	0.881	0.969563	2.006	0.139024	0.817	0.827689	0.859	0.665557	1.077	0.908679
762106967	PREDICTED: phytanoyl-CoA dioxygenase domain-containing protein 1 [Crassostrea gigas]	23	C gigas	4	47	4	313	35.8	6.37	128.27	0.655	0.914212	1.113	0.969073	1.117	0.82032	1.027	0.992232	1.261	0.757932
762136870	PREDICTED: uncharacterized protein LOC105345305 [Crassostrea gigas]	28	C gigas	4	50	4	162	18.3	6.87	126.51	0.699	0.943901	0.925	0.694215	1.093	0.846586	1.062	0.999852	0.838	0.84225
762091586	PREDICTED: uncharacterized protein LOC105328861 [Crassostrea gigas]	43	C gigas	4	33	4	143	16	8.02	125.19	1.37	0.37279	1.864	0.429359	0.866	0.942236	1.131	0.948942	0.61	0.166453
762135042	PREDICTED: translin [Crassostrea gigas]	20	C gigas	4	53	4	230	26.5	6.9	121.99	0.964	0.951844	1.321	0.960452	0.844	0.94469	0.986	0.971091	0.839	0.897265
762142141	PREDICTED: small nuclear ribonucleoprotein E [Crassostrea gigas]	66	C gigas	4	48	4	90	10.6	9.38	121.37	1.201	0.577602	1.968	0.169251	1.103	0.824344	1.111	0.966761	0.77	0.702075
762113070	PREDICTED: cystathionine beta-synthase isoform X6 [Crassostrea gigas]	13	C gigas	4	41	4	529	58.3	7.39	120.37	1.164	0.675808	1.204	0.999105	0.748	0.716009	0.702	0.559726	1.328	0.572265
762095325	PREDICTED: uridine phosphorylase 2 isoform X1 [Crassostrea gigas]	15	C gigas	4	54	4	312	34.8	5.81	117.78	0.519	0.543635	1.23	0.992679	0.899	0.969758	1.1	0.974521	1.092	0.899112
762152341	PREDICTED: vacuolar protein sorting-associated protein 29 [Crassostrea gigas]	21	C gigas	4	50	4	182	20.5	6.79	115.8	0.41	0.139206	1.34	0.944058	0.832	0.874409	1.113	0.961578	1.06	0.939339
762147511	PREDICTED: interferon-induced protein 44-like [Crassostrea gigas]	42	C gigas	8	38	4	348	39.2	6.47	114.46	0.542	0.619007	1.57	0.760331	1.817	0.00975721	0.989	0.961525	1.128	0.882269
762072625	PREDICTED: nicotinate phosphoribosyltransferase isoform X1 [Crassostrea gigas]	8	C gigas	4	40	4	551	61.7	7.66	113.63	0.897	0.971878	1.39	0.917996	0.831	0.90649	1.107	0.966926	1.258	0.659309
762117604	PREDICTED: calcyphosin-like protein isoform X1 [Crassostrea gigas]	18	C gigas	4	47	4	213	24.5	5.57	112.81	1.616	0.158438	0.745	0.315117	1.087	0.861885	1.132	0.946511	1.102	0.871585
762114935	PREDICTED: uncharacterized protein LOC105337300 [Crassostrea gigas]	49	C gigas	4	48	4	171	19.3	6.77	112.17	0.269	0.00179851	0.734	0.385013	1.13	0.753308	1.666	0.145216	0.837	0.862221
1139844925	PREDICTED: uncharacterized protein LOC105319082 isoform X2 [Crassostrea gigas]	60	C gigas	4	35	4	114	12.9	5.17	112.03	1.411	0.379314	1.098	0.960452	1.004	0.974886	1.044	0.98723	0.661	0.229556
40643028	ribosomal protein L19, partial [Crassostrea gigas]	22	C gigas	4	42	4	200	23.6	11.6	110.54	0.382	0.114846	1.255	0.975087	0.638	0.119651	0.954	0.865518	1.383	0.336542
1139837554	PREDICTED: uncharacterized protein LOC105347472 isoform X1 [Crassostrea gigas]	15	C gigas	4	44	4	456	52.1	5.08	109.53	0.761	0.971878	1.266	0.98516	0.961	0.98409	0.979	0.961525	1.56	0.25489
762155911	PREDICTED: uncharacterized protein LOC105320013 [Crassostrea gigas]	20	C gigas	4	43	4	233	26.6	5.3	105.83	1.677	0.117191	1.646	0.719128	1.561	0.0486722	1.126	0.948942	0.581	0.0689022
762142763	PREDICTED: regucalcin [Crassostrea gigas]	30	C gigas	7	40	4	301	33.3	5.94	105.31	0.425	0.31685	1.199	0.993995	0.885	0.97953	0.712	0.58291	0.667	0.621154
762148765	PREDICTED: vacuolar protein sorting-associated protein VTA1 homolog [Crassostrea gigas]	16	C gigas	4	38	4	308	33.4	6.32	103.9	0.758	0.965466	0.816	0.6259	0.743	0.668232	1.132	0.948942	1.023	0.961076
762123395	PREDICTED: glutathione S-transferase A [Crassostrea gigas]	37	C gigas	6	54	4	125	14.6	5.59	102.51	0.821	0.995831	1.047	0.888161	0.985	0.97953	0.967	0.890264	1.361	0.382129
762157792	PREDICTED: serine/threonine-protein phosphatase 2A 55 kDa regulatory subunit B alpha isoform [Crassostrea gigas]	12	C gigas	4	37	4	445	51.5	6.09	100.78	0.479	0.525688	1.548	0.867328	0.659	0.630056	0.725	0.614321	1.204	0.792329
762092240	PREDICTED: eukaryotic translation initiation factor 3 subunit F [Crassostrea gigas]	24	C gigas	4	36	4	276	30.9	5.2	98.34	0.513	0.543635	1.305	0.969073	0.764	0.690629	0.847	0.849172	1.388	0.487152
762130020	PREDICTED: protein SEC13 homolog [Crassostrea gigas]	20	C gigas	4	31	4	312	34.3	5.76	91.36	1.024	0.95165	1.194	0.992679	0.899	0.975425	1.033	0.984468	0.885	0.941672
762135092	PREDICTED: protein lin-7 homolog C [Crassostrea gigas]	21	C gigas	4	40	4	198	22	7.23	90.76	1.114	0.722449	1.066	0.906233	0.986	0.975508	1.075	0.993945	1.047	0.951796
762163834	PREDICTED: synaptobrevin homolog YKT6 [Crassostrea gigas]	29	C gigas	4	28	4	198	22.5	6.99	90.49	0.902	0.951844	1.371	0.906225	0.859	0.918517	1.432	0.375393	1.065	0.937601
1139748497	PREDICTED: NADH dehydrogenase [ubiquinone] iron-sulfur protein 2-like [Crassostrea gigas]	13	C gigas	4	40	4	468	53.2	6.25	89.11	0.592	0.806443	1.214	0.993292	1.366	0.251383	1.398	0.665557	0.53	0.108772
1139829697	PREDICTED: thiopurine S-methyltransferase isoform X2 [Crassostrea gigas]	22	C gigas	4	32	4	229	26.3	5.3	87.49	1.429	0.252911	1.332	0.935733	0.902	0.971864	1.246	0.848925	0.519	0.0327027
762140887	PREDICTED: uncharacterized F-box/LRR-repeat protein C02F5.7 isoform X1 [Crassostrea gigas]	10	C gigas	4	37	4	516	59.3	7.08	86.78	1.277	0.571856	1.125	0.951479	0.899	0.971864	1.073	0.995397	0.962	0.99552
762152196	PREDICTED: methionine aminopeptidase 2 [Crassostrea gigas]	9	C gigas	4	36	4	465	52.2	5.94	85.04	0.974	0.95165	1.47	0.893055	0.946	0.98409	1.048	0.999298	1.193	0.830567
762070778	PREDICTED: 60S ribosomal protein L27a isoform X1 [Crassostrea gigas]	28	C gigas	4	42	4	147	16.8	10.48	84.82	0.442	0.227618	2.083	0.180218	0.671	0.210928	1.308	0.680003	1.577	0.0916671
762082097	PREDICTED: ubiquitin-like modifier-activating enzyme 5 [Crassostrea gigas]	15	C gigas	4	42	4	395	43.9	4.92	84.16	0.741	0.954262	1.327	0.947519	0.973	0.978084	1.478	0.532144	0.932	0.973353
762097373	PREDICTED: UBX domain-containing protein 6 isoform X1 [Crassostrea gigas]	14	C gigas	4	44	4	448	50.9	8.47	83.05	0.697	0.942394	1.086	0.961744	0.742	0.824344	0.884	0.884519	0.824	0.870603
762112715	PREDICTED: uncharacterized protein LOC105336473 [Crassostrea gigas]	23	C gigas	4	33	4	225	24.4	6.52	82.4	1.058	0.826042	2.555	0.00458116	0.324	6.61617e-08	0.656	0.373457
762161754	PREDICTED: cell wall protein DAN4 [Crassostrea gigas]	13	C gigas	4	40	4	526	57.7	4.44	81.91	0.964	0.95165	1.081	0.914743	0.907	0.976593	0.724	0.52104	0.882	0.939339
1139815080	PREDICTED: myb-like protein X isoform X1 [Crassostrea gigas]	16	C gigas	4	34	4	638	71.6	4.72	81.6	0.375	0.173388	6.357	1.25253e-12	0.345	0.0126374	2.016	0.145216	4.562	1.41176e-11
1139853563	PREDICTED: U2 small nuclear ribonucleoprotein A' [Crassostrea gigas]	19	C gigas	4	24	4	254	29	8.73	79.56	0.889	0.983502	1.229	0.987656	1.004	0.966403	0.776	0.670104	0.811	0.828608
762155447	PREDICTED: adenylosuccinate synthetase [Crassostrea gigas]	11	C gigas	4	28	4	443	48.6	6.71	74.83	0.893	0.984557	1.826	0.540682	0.811	0.858892	1.297	0.829034	1.01	0.984132
762080768	PREDICTED: uncharacterized protein LOC105322022 [Crassostrea gigas]	31	C gigas	4	27	4	211	23.8	8.95	70.6	1.354	0.558189	2.017	0.335639	2.227	5.45135e-05	2.031	0.0786375	0.405	0.00256952
762101007	PREDICTED: RNA binding protein fox-1 homolog 3 isoform X1 [Crassostrea gigas]	14	C gigas	4	31	4	405	42.7	7.14	70.09	0.47	0.31685	1.41	0.906225	0.811	0.834583	1.061	0.996291	1.279	0.623817
762139314	PREDICTED: complement component 1 Q subcomponent-binding protein, mitochondrial [Crassostrea gigas]	23	C gigas	4	22	4	256	29.3	4.96	70.01	0.654	0.896742	0.802	0.587552	1.075	0.879305	0.9	0.848925	1.039	0.951796
762151931	PREDICTED: transportin-1 isoform X4 [Crassostrea gigas]	5	C gigas	4	30	4	891	100.9	5.11	69.71	0.408	0.247653	0.97	0.881208	0.78	0.836866	1.135	0.948942	1.436	0.50199
762109358	PREDICTED: complement C1q-like protein 4 [Crassostrea gigas]	29	C gigas	4	29	4	185	20.2	7.25	68.25	0.902	0.95165	1.515	0.794868	0.715	0.492115	1.262	0.763226	0.783	0.763239
762121344	PREDICTED: von Willebrand factor D and EGF domain-containing protein [Crassostrea gigas]	6	C gigas	4	22	4	1067	120.2	5.39	66.96	0.816	0.988552	0.786	0.550136	1.022	0.962839	1.487	0.691771	0.894	0.951796
762157952	PREDICTED: mechanosensory protein 2-like isoform X1 [Crassostrea gigas]	24	C gigas	6	28	4	289	32	5.14	66.44	1.113	0.942394	1.9	0.55642	0.988	0.970072	1.268	0.86745	0.608	0.47339
1139812781	PREDICTED: phosphatidylinositol 5-phosphate 4-kinase type-2 alpha [Crassostrea gigas]	11	C gigas	4	23	4	409	47.1	6.93	66.06	0.743	0.951844	1.2	0.998393	0.87	0.962839	1.011	0.988972	1.091	0.941672
762104372	PREDICTED: chromobox protein homolog 1 isoform X1 [Crassostrea gigas]	29	C gigas	4	22	4	202	23.2	4.88	65.89	0.829	0.994585	1.342	0.951325	1.225	0.556625	0.889	0.848925	0.872	0.938635
762156386	PREDICTED: solute carrier family 2, facilitated glucose transporter member 1 isoform X1 [Crassostrea gigas]	9	C gigas	4	23	4	531	59.8	6.77	65.39	0.48	0.340841	1.381	0.917778	0.657	0.253438	1.16	0.916206	0.869	0.926034
762144035	PREDICTED: D-erythrulose reductase [Crassostrea gigas]	25	C gigas	4	25	4	244	25.9	7.81	60.99	1.624	0.246918	1.051	0.911372	1.22	0.562648	1.114	0.948942	0.917	0.95489
1139740665	PREDICTED: inosine-uridine preferring nucleoside hydrolase isoform X2 [Crassostrea gigas]	14	C gigas	4	24	4	315	34.7	6.46	60.33	0.991	0.95165	1.331	0.946569	0.895	0.97953	0.942	0.919597	0.959	0.991864
762163282	PREDICTED: galectin-8 isoform X1 [Crassostrea gigas]	14	C gigas	4	22	4	340	37.5	8.68	59.89	0.486	0.451866	1.717	0.66345	0.965	0.97953	1.555	0.391932	0.883	0.943176
762084667	PREDICTED: histone H1-delta [Crassostrea gigas]	18	C gigas	4	19	4	190	19.7	10.8	59.42	0.608	0.788409	1.433	0.902881	0.846	0.889058	1.48	0.329871	1.005	0.984132
762104126	PREDICTED: alpha-soluble NSF attachment protein [Crassostrea gigas]	16	C gigas	4	18	4	292	32.6	5.29	59.13	0.776	0.978938	1.391	0.914743	0.871	0.949598	1.482	0.48776	0.672	0.47339
762167480	PREDICTED: cathepsin L1 [Crassostrea gigas]	15	C gigas	4	28	4	344	38.2	6.58	58.42	0.685	0.943676	0.923	0.648982	0.942	0.991341	1.229	0.818541	0.963	0.998462
762158261	PREDICTED: fibropellin-1-like [Crassostrea gigas]	8	C gigas	4	24	4	572	63.9	5.06	57.41	2.512	0.00280187	2.019	0.07646	0.704	0.446101	0.368	2.10011e-07	1.248	0.811419
1139740178	PREDICTED: cubilin-like [Crassostrea gigas]	10	C gigas	4	18	4	554	60.4	7.77	57.3	0.508	0.523652	0.991	0.867328	0.882	0.971864	1.493	0.665557	0.952	0.984132
762076524	PREDICTED: succinate dehydrogenase [ubiquinone] iron-sulfur subunit, mitochondrial-like [Crassostrea gigas]	15	C gigas	4	25	4	285	32.2	8.62	56.01	0.769	0.980678	0.985	0.821482	0.931	0.98409	1.07	0.996291	1.143	0.811419
1139809059	PREDICTED: 40S ribosomal protein S15 [Crassostrea gigas]	37	C gigas	4	23	4	165	18.9	9.89	55.63	0.362	0.0666094	2.104	0.112145	0.951	0.999272	1.041	0.978696	0.908	0.951796
762156189	PREDICTED: ADP-ribosylation factor-like protein 1 [Crassostrea gigas]	32	C gigas	4	21	4	180	20.3	6.16	55.3	0.653	0.915272	1.653	0.811944	1.265	0.565293	1.515	0.583387	0.65	0.448028
762151366	PREDICTED: betaine--homocysteine S-methyltransferase 1 isoform X2 [Crassostrea gigas]	16	C gigas	4	19	4	353	39.3	5.85	55.01	0.501	0.566521	1.052	0.917778	0.677	0.507176	0.996	0.991452	1.065	0.951796
762112165	PREDICTED: uncharacterized protein LOC105336264 [Crassostrea gigas]	13	C gigas	4	20	4	385	42.3	5.57	54.11	0.583	0.810526	1.306	0.961744	0.961	0.97953	1.722	0.464851	1.264	0.768064
762170129	PREDICTED: dual specificity mitogen-activated protein kinase kinase 6 isoform X1 [Crassostrea gigas]	17	C gigas	4	26	4	365	41.4	7.71	53.77	0.507	0.548182	1.011	0.906225	1.003	0.962839	1.205	0.898072	0.996	0.984132
762072438	PREDICTED: inosine-5'-monophosphate dehydrogenase 1b isoform X1 [Crassostrea gigas]	10	C gigas	4	17	4	553	59.5	8.02	53.29	1.016	0.928269	1.445	0.901955	0.844	0.90649	0.999	0.966761	0.91	0.951796
762092207	PREDICTED: cleavage and polyadenylation specificity factor subunit 5 [Crassostrea gigas]	27	C gigas	4	20	4	226	25.7	8.73	53.23	0.787	0.984557	1.226	0.985299	0.796	0.82032	0.888	0.745946	1.106	0.863799
762105826	PREDICTED: procollagen galactosyltransferase 1 isoform X1 [Crassostrea gigas]	9	C gigas	4	18	4	601	70	5.96	53.09	0.605	0.809029	1.062	0.95177	1.3	0.675555	0.921	0.942507	1.112	0.939339
762074309	PREDICTED: uncharacterized protein LOC105335891 [Crassostrea gigas]	8	C gigas	4	31	4	714	80.5	7.23	51.98	1.197	0.791617	1.112	0.979928	1.03	0.949598	1.398	0.753352	0.752	0.757859
762110553	PREDICTED: alpha-methylacyl-CoA racemase isoform X1 [Crassostrea gigas]	17	C gigas	4	17	4	392	43.1	7.2	50.51	1.247	0.754053	1.601	0.782544	0.878	0.971864	0.947	0.932461	0.712	0.617077
762107579	PREDICTED: myelin expression factor 2 [Crassostrea gigas]	8	C gigas	4	21	4	589	61.8	9.61	50.37	0.836	0.997979	1.44	0.900428	0.904	0.98409	1.098	0.970476	0.886	0.951781
762141895	PREDICTED: spermidine synthase [Crassostrea gigas]	14	C gigas	4	23	4	296	33.2	5.67	49.86	0.897	0.971878	1.992	0.3741	0.724	0.668232	1.015	0.975513	0.605	0.240566
762130289	PREDICTED: estradiol 17-beta-dehydrogenase 11 [Crassostrea gigas]	23	C gigas	4	16	4	307	34.1	8.46	49.52	0.559	0.786336	+	1.19821e-16	0.871	0.963646	1.161	0.948942	0.646	0.74303
762095266	PREDICTED: protein CDV3 homolog isoform X1 [Crassostrea gigas]	29	C gigas	4	21	4	267	28.8	5.07	49.44	0.296	0.111218	1.242	0.985299	0.964	0.97953	1.365	0.820845	1.477	0.443026
762082255	PREDICTED: 17-beta-hydroxysteroid dehydrogenase 14 [Crassostrea gigas]	25	C gigas	4	20	4	270	29	6.89	49.43	0.788	0.984557	1.398	0.917778	1.11	0.815387	0.417	3.15011e-05	0.661	0.44234
762147740	PREDICTED: uncharacterized protein LOC105349191 [Crassostrea gigas]	25	C gigas	5	30	4	231	26	7.09	49.37	0.482	0.356325	0.386	0.0163847	0.996	0.962839	1.31	0.74125	0.702	0.530069
762094738	PREDICTED: aldose reductase [Crassostrea gigas]	15	C gigas	4	20	4	323	36.8	6.34	49.33	2.482	0.0409045	1.079	0.962838	1.121	0.802318	1.247	0.827071	0.839	0.84225
762112447	PREDICTED: kynurenine formamidase [Crassostrea gigas]	19	C gigas	4	17	4	312	35	5.43	48.7	0.754	0.967853	0.911	0.881208	1	0.962839	0.959	0.966761	1.073	0.951796
762091582	PREDICTED: uncharacterized protein LOC105328859 [Crassostrea gigas]	49	C gigas	4	18	4	143	16	8.79	48.68	1.466	0.535505	0.57	0.193684	1.238	0.627861	1.688	0.455691	0.527	0.123252
762108910	PREDICTED: uncharacterized protein LOC105335097 [Crassostrea gigas]	17	C gigas	4	18	4	383	41.9	7.8	48.32	-	1.03314e-16	0.986	0.906225	1.314	0.44051	0.817	0.691771	1.148	0.84754
762109429	PREDICTED: poly(ADP-ribose) glycohydrolase ARH3 [Crassostrea gigas]	13	C gigas	4	22	4	375	41.5	5.02	47.28	1.063	0.914615	0.85	0.70369	1.032	0.933803	1.558	0.455242	1.034	0.968307
1139780502	PREDICTED: 4-hydroxy-2-oxoglutarate aldolase, mitochondrial [Crassostrea gigas]	38	C gigas	4	23	4	109	11.8	8.18	45.38	0.644	0.891979	1.071	0.960139	1.44	0.331314	0.734	0.363536	0.578	0.13658
1139824646	PREDICTED: SH3 domain-containing kinase-binding protein 1 isoform X11 [Crassostrea gigas]	9	C gigas	4	16	4	594	66.9	6.37	44.94	0.832	0.997979	1.115	0.96706	1.066	0.888082	0.896	0.805843	0.897	0.951796
762170798	PREDICTED: prefoldin subunit 1 [Crassostrea gigas]	38	C gigas	4	16	4	123	14.2	9.09	44.57	1.151	0.687412	1.7	0.646701	1.119	0.807934	1.428	0.420661	0.82	0.827111
17224955	alpha amylase A [Crassostrea gigas]	8	C gigas	4	17	4	520	57.7	7.14	44.49	0.95	0.95165	1.951	0.225454	0.41	0.00107324	0.858	0.764612	1.223	0.828904
762073198	PREDICTED: uncharacterized protein LOC105331743 [Crassostrea gigas]	40	C gigas	4	17	4	118	14.4	5.01	43.61	0.85	0.988552	1.771	0.579423	0.962	0.982668	0.908	0.86745	0.933	0.981957
1139804581	PREDICTED: tyrosine-protein kinase SRK2 [Crassostrea gigas]	17	C gigas	6	24	4	504	56.7	5.53	43.27	0.832	0.996607	1.255	0.982498	0.923	0.997758	1.764	0.214575	0.875	0.939339
48476119	fatty acid binding protein [Crassostrea gigas]	23	C gigas	4	16	4	140	15.6	6.02	43.25	1.025	0.943605	1.738	0.640205	0.702	0.507176	1.174	0.948942	1.029	0.972604
762097773	PREDICTED: acetylcholine receptor subunit alpha-type unc-38 [Crassostrea gigas]	15	C gigas	4	21	4	275	31.5	5.24	43.02	1.263	0.529453	1.348	0.935733	0.81	0.890296	1.205	0.893995	0.913	0.951796
762130590	PREDICTED: kinesin heavy chain [Crassostrea gigas]	6	C gigas	4	21	4	973	109.8	5.97	43.01	0.722	0.95165	1.458	0.896326	0.844	0.962839	1.036	0.993945	1.403	0.491941
762136815	PREDICTED: beta-catenin-like protein 1 [Crassostrea gigas]	9	C gigas	4	27	4	557	64.1	5.06	41.45	0.789	0.982874	1.286	0.977734	0.958	0.98409	1.237	0.870144	0.851	0.908679
762081139	PREDICTED: uncharacterized protein LOC105323351 [Crassostrea gigas]	16	C gigas	4	17	4	355	38.6	6.71	40.89	0.854	0.978938	1.004	0.867328	0.965	0.991065	1.014	0.948942	1.452	0.261315
762143556	PREDICTED: coatomer subunit beta'-like [Crassostrea gigas]	12	C gigas	4	16	4	439	49.7	6.64	40.17	0.874	0.984557	1.712	0.761608	0.806	0.885502	0.925	0.948942	1.202	0.844047
762132867	PREDICTED: caspase-3 [Crassostrea gigas]	15	C gigas	4	16	4	404	46.4	6.33	38.73	2.275	0.255185	0.725	0.528807	1.013	0.960898	0.994	0.931638	1.063	0.937693
762095091	PREDICTED: allantoinase, mitochondrial [Crassostrea gigas]	18	C gigas	4	17	4	457	50.2	6.29	38.22	0.75	0.954855	0.674	0.175517	1.182	0.643269	1.239	0.884342	0.673	0.617077
762081987	PREDICTED: leucine-rich repeat-containing protein 47 [Crassostrea gigas]	13	C gigas	4	21	4	532	59.1	6.86	38.02	1.029	0.942394	1.669	0.719128	0.981	0.970072	1.094	0.97231	1.045	0.951796
762076941	PREDICTED: mucin-5B-like [Crassostrea gigas]	4	C gigas	4	11	4	2223	237.9	5.53	37.24	1.47	0.577144	0.728	0.355875	-	1.15323e-16	0.552	0.325025
762097292	PREDICTED: aminopeptidase N [Crassostrea gigas]	5	C gigas	4	12	4	1029	116.9	5.19	36.74	1.26	0.792604	1.738	0.751155	1.358	0.576655	1.722	0.375393	1.249	0.794275
762113892	PREDICTED: splicing factor 3A subunit 3 [Crassostrea gigas]	12	C gigas	4	12	4	502	58.4	5.22	36.51	0.975	0.951844	1.169	0.985299	0.765	0.887501	1.033	0.995819	0.889	0.968307
1139838079	PREDICTED: uncharacterized protein LOC105347787 [Crassostrea gigas]	2	C gigas	4	14	4	2040	222.4	7.37	36.3	0.582	0.734355	0.886	0.672117	1.448	0.238238	0.704	0.41681	1.122	0.888169
762102986	PREDICTED: 60S ribosomal protein L36 isoform X1 [Crassostrea gigas]	23	C gigas	4	17	4	128	15	11.8	35.28	0.499	0.389878	1.714	0.646701	0.812	0.80021	1.121	0.966761	1.052	0.939339
762072580	PREDICTED: hexokinase-2 isoform X1 [Crassostrea gigas]	17	C gigas	5	17	4	461	51.8	7.28	35.17	0.922	0.976172	1.034	0.930356	0.694	0.538803	1.213	0.912952	1.263	0.790473
762099556	PREDICTED: phosphate carrier protein, mitochondrial-like isoform X1 [Crassostrea gigas]	12	C gigas	4	22	4	351	38.6	8.82	34.97	0.693	0.942394	1.543	0.83845	0.569	0.021359	1.531	0.246216	0.703	0.473326
762104893	PREDICTED: 33 kDa inner dynein arm light chain, axonemal [Crassostrea gigas]	16	C gigas	4	21	4	257	29.4	8.95	34.16	1.654	0.348278	0.709	0.343591	1.184	0.675555	0.894	0.92291	1.046	0.951796
762133010	PREDICTED: histone-lysine N-methyltransferase setd3-like [Crassostrea gigas]	9	C gigas	4	20	4	504	57.5	5.57	33.92	0.919	0.981672	1.182	0.992679	0.772	0.818286	0.737	0.55758	1.292	0.750413
1139822214	PREDICTED: nucleolin-like [Crassostrea gigas]	9	C gigas	4	15	4	530	57.1	6.81	33.54	0.709	0.95165	0.939	0.900428	1.182	0.823078	1.939	0.357266	1.031	0.973353
762133864	PREDICTED: pancreatic triacylglycerol lipase [Crassostrea gigas]	16	C gigas	4	9	4	484	52.3	6	32.72	0.454	0.344266	2.578	0.00954551
762073889	PREDICTED: uncharacterized protein LOC105334385 [Crassostrea gigas]	21	C gigas	4	11	4	256	29.6	5.39	32.34	1.048	0.942394	0.808	0.672117	0.979	0.97953	1.21	0.873038	1.019	0.968307
1139851116	PREDICTED: peptidoglycan recognition protein [Crassostrea gigas]	14	C gigas	4	15	4	275	30.3	6.77	32.24	0.565	0.720253	1.068	0.944058	-	1.15323e-16	0.789	0.818255	0.863	0.972363
762078876	PREDICTED: trans-2-enoyl-CoA reductase, mitochondrial [Crassostrea gigas]	14	C gigas	4	13	4	371	40.7	8.27	31.57	0.829	0.999599	0.952	0.897129	+	1.15323e-16	0.887	0.848925	0.837	0.884962
762098951	PREDICTED: polyadenylate-binding protein-interacting protein 1 isoform X1 [Crassostrea gigas]	12	C gigas	4	12	4	447	50.8	4.82	31.23	0.638	0.888242	1.442	0.905264	0.89	0.976593	1.109	0.966761	1.141	0.908679
762120422	PREDICTED: DCN1-like protein 1 [Crassostrea gigas]	17	C gigas	4	13	4	257	30	5.95	31.05	1.005	0.95165	1.25	0.98516	0.8	0.82881	1.134	0.948942	1.126	0.882269
762078677	PREDICTED: secernin-2 [Crassostrea gigas]	13	C gigas	4	12	4	419	46.9	5.3	29.98	1.577	0.273772	0.634	0.196117	0.83	0.892429	0.845	0.656067	0.916	0.959371
762085242	PREDICTED: uncharacterized protein LOC105326531 [Crassostrea gigas]	10	C gigas	4	9	4	586	65.5	5.06	29.83	3.034	0.000296341	1.974	0.215619	1.042	0.935571	0.914	0.820845	1.095	0.896236
762125759	PREDICTED: protein transport protein Sec24C isoform X1 [Crassostrea gigas]	4	C gigas	4	12	4	1174	126.9	7.18	29.8	1.211	0.81705	1.628	0.801227	0.66	0.380977	0.969	0.948942	1.211	0.842203
1139740588	PREDICTED: 3-phosphoinositide-dependent protein kinase 1 isoform X1 [Crassostrea gigas]	8	C gigas	4	17	4	462	54	7.18	29.79	0.674	0.942394	1.432	0.906225	0.818	0.90649	1.693	0.25864	0.913	0.95354
1139851476	PREDICTED: interferon-induced protein 44 isoform X1 [Crassostrea gigas]	14	C gigas	4	13	4	487	55.5	5.41	29.24	0.665	0.932085	1.205	0.992679	0.725	0.789229	1.436	0.764612	2.082	0.0421359
1139807123	PREDICTED: sushi domain-containing protein 2 isoform X1 [Crassostrea gigas]	5	C gigas	4	9	4	1082	120.4	6.89	28.46	0.839	0.988552	0.858	0.66345
1139809031	PREDICTED: uncharacterized protein LOC105332198 [Crassostrea gigas]	3	C gigas	4	12	4	2113	236.7	8.85	28.03	1.155	0.725681	1.224	0.98516	0.876	0.918984	0.967	0.876942	0.683	0.304276
1139847649	PREDICTED: integrin alpha-5-like [Crassostrea gigas]	22	C gigas	4	14	4	235	25.1	5.6	27.67	0.73	0.95165	1.517	0.867328	0.825	0.913347	1.148	0.948942	0.792	0.811419
1139831475	PREDICTED: phosphatidylinositol-binding clathrin assembly protein LAP [Crassostrea gigas]	18	C gigas	4	20	4	332	38.2	9.01	27.46	0.859	0.992299	1.741	0.704664	0.935	0.999675	0.997	0.993945	0.918	0.975971
1139739643	PREDICTED: 15-hydroxyprostaglandin dehydrogenase [NAD(+)] [Crassostrea gigas]	15	C gigas	4	10	4	323	36	8.53	26.7	0.909	0.968375	1.394	0.917778	1.05	0.906495	2.291	0.015629	0.974	0.999849
762073546	PREDICTED: splicing factor 3B subunit 1 isoform X1 [Crassostrea gigas]	4	C gigas	4	21	4	1339	149.2	7.21	25.72	0.956	0.95165	1.202	0.987656	0.693	0.383922	0.77	0.412067	1.231	0.719408
762096955	PREDICTED: uncharacterized protein LOC105330815 [Crassostrea gigas]	18	C gigas	4	9	4	203	23.3	5.4	25.58	0.841	0.999859	0.665	0.378907	0.762	0.786325	0.47	0.055061	0.896	0.951796
1139840796	PREDICTED: uncharacterized protein LOC105349193 [Crassostrea gigas]	17	C gigas	5	11	4	444	50.4	4.89	25.55	0.996	0.942394	0.951	0.793313	1.366	0.192853	1.224	0.747905	0.967	0.995368
762094273	PREDICTED: ribose-phosphate pyrophosphokinase 1 isoform X1 [Crassostrea gigas]	20	C gigas	4	11	4	338	37.1	7.4	24.61	0.711	0.95165	3.437	0.0262771	0.567	0.116525			1.119	0.926034
1139831355	PREDICTED: poly [ADP-ribose] polymerase 3-like [Crassostrea gigas]	8	C gigas	4	9	4	535	60.1	9.16	24.22	1.319	0.546199	2.389	0.145521	0.795	0.92815	0.872	0.898072	0.79	0.827111
1139747636	PREDICTED: plasma alpha-L-fucosidase [Crassostrea gigas]	12	C gigas	4	7	4	459	53.4	7.52	22.88	1.239	0.776528	1.617	0.856062	1.245	0.654624	0.949	0.948942	0.667	0.50444
1139846137	PREDICTED: uncharacterized protein LOC105319777 [Crassostrea gigas]	17	C gigas	4	9	4	393	44.3	4.79	21.91	0.972	0.95165	0.823	0.763059	1.145	0.836866	1.729	0.450387	0.523	0.140422
762153999	PREDICTED: tankyrase-like protein isoform X1 [Crassostrea gigas]	3	C gigas	4	12	4	2114	236.1	6.07	21.58	0.696	0.943605	1.782	0.763059	0.861	0.97953	1.301	0.83987	0.705	0.757932
762073971	PREDICTED: sodium-dependent proline transporter [Crassostrea gigas]	12	C gigas	4	8	4	658	74.1	5.58	21.33
762144051	PREDICTED: signal recognition particle subunit SRP68 [Crassostrea gigas]	10	C gigas	4	18	4	598	68.9	7.55	21.25	0.947	0.954855	0.928	0.871529	0.704	0.682652	0.749	0.732977	0.967	0.990881
762150227	PREDICTED: uncharacterized protein LOC105317941 isoform X1 [Crassostrea gigas]	7	C gigas	4	17	4	835	95.1	8.57	21.07	0.427	0.395378	1.589	0.867328	0.831	0.946312	0.84	0.86745	2.767	0.000477722
762129161	PREDICTED: neuronal acetylcholine receptor subunit alpha-2 [Crassostrea gigas]	11	C gigas	4	11	4	438	49.7	4.41	21.07	0.436	0.211623	1.063	0.929807	1.048	0.935571	0.746	0.560375	0.926	0.97023
762102521	PREDICTED: uncharacterized protein LOC105332763 [Crassostrea gigas]	7	C gigas	4	11	4	748	85	6.76	21.03	0.824	0.997467	1.097	0.973932	1.411	0.204033	0.544	0.214692	0.895	0.961424
1139826846	PREDICTED: DNA polymerase beta [Crassostrea gigas]	13	C gigas	4	10	4	374	43	8.92	21.03	0.798	0.984557	1.457	0.895068	0.954	0.98409	0.944	0.948942	0.812	0.84225
762160368	PREDICTED: chymotrypsin-like serine proteinase [Crassostrea gigas]	22	C gigas	4	8	4	281	29.7	6.07	20.84	+	1.03314e-16	1.689	0.746741	+	1.15323e-16	-	1.17871e-16
762136037	PREDICTED: uncharacterized protein LOC105345013 isoform X1 [Crassostrea gigas]	14	C gigas	4	7	4	433	47.2	5.25	19.38			0.825	0.738303	1.54	0.276159	0.771	0.792775	1.49	0.600085
762144995	PREDICTED: granulins isoform X5 [Crassostrea gigas]	19	C gigas	4	11	4	828	89.1	7.5	19.02	0.411	0.412252	1.877	0.622096	-	1.15323e-16	0.616	0.424242	0.936	0.998462
762123901	PREDICTED: deoxynucleoside triphosphate triphosphohydrolase SAMHD1 isoform X1 [Crassostrea gigas]	8	C gigas	4	9	4	642	73.4	8.05	18.76	0.619	0.872745	1.069	0.965898			0.608	0.458925	0.942	0.998462
1139814420	PREDICTED: calcium-dependent protein kinase C [Crassostrea gigas]	10	C gigas	4	13	4	665	75.8	7.23	18.44	0.482	0.543635	0.681	0.454561	1.057	0.903205	2.591	1.85337e-05	0.801	0.806828
762157212	PREDICTED: citrate lyase subunit beta-like protein, mitochondrial [Crassostrea gigas]	20	C gigas	4	13	4	338	37.7	7.37	18.27	0.856	0.992299	1.247	0.977734	0.928	0.976593	0.945	0.848344	0.935	0.968424
1139775300	PREDICTED: protein LSM14 homolog A-A [Crassostrea gigas]	9	C gigas	4	8	4	532	58.4	9.14	17.44	0.917	0.988552	0.342	0.0128971
762092447	PREDICTED: uncharacterized protein LOC105329171 [Crassostrea gigas]	22	C gigas	4	7	4	254	28.5	5	16.82	6.425	8.57359e-07	0.343	0.00151666	0.636	0.643269	-	1.17871e-16
762105602	PREDICTED: putative L-aspartate dehydrogenase [Crassostrea gigas]	23	C gigas	4	5	4	267	29.1	7.61	16.2	0.704	0.95165	0.758	0.596758	1.003	0.966403	1.317	0.792775	0.803	0.908679
762156124	PREDICTED: uncharacterized protein LOC105320097 [Crassostrea gigas]	14	C gigas	4	9	4	365	41.6	6.16	15.74	0.386	0.362033	3.877	0.0359428	0.665	0.516917	0.715	0.659869	1.127	0.91931
1139830326	PREDICTED: leucine carboxyl methyltransferase 1 [Crassostrea gigas]	20	C gigas	4	8	4	314	36.1	5.48	15.72	1.142	0.858505	0.64	0.343591	0.842	0.959966	1.271	0.86745	0.958	0.984132
762077142	PREDICTED: plasminogen [Crassostrea gigas]	14	C gigas	4	7	4	360	40.5	5.76	15.66
1139805353	PREDICTED: aldehyde dehydrogenase family 3 member B1 isoform X1 [Crassostrea gigas]	10	C gigas	4	6	4	497	55.7	8.25	15.42	0.941	0.954855	4.018	2.6481e-05	0.69	0.586449	0.88	0.913376	0.968	0.993182
1139834202	PREDICTED: 60 kDa SS-A/Ro ribonucleoprotein isoform X2 [Crassostrea gigas]	9	C gigas	4	6	4	592	67.6	6.8	14.63	0.671	0.94453	1.356	0.943719	0.776	0.824344	1.482	0.710459	1.405	0.625972
762070445	PREDICTED: glutamate receptor U1 [Crassostrea gigas]	9	C gigas	4	8	4	470	52.5	5.81	14.53	0.832	0.994854	1.329	0.952761	0.85	0.962839	1.046	0.997485	0.81	0.927091
762101031	PREDICTED: rap1 GTPase-GDP dissociation stimulator 1-B isoform X1 [Crassostrea gigas]	9	C gigas	4	8	4	648	71.2	4.64	14.08	0.956	0.954219	0.956	0.88561	1.02	0.962839	1.367	0.805843	0.94	0.999849
762126530	PREDICTED: FAD-dependent oxidoreductase domain-containing protein 2 [Crassostrea gigas]	6	C gigas	4	9	4	624	71.3	6.96	14.05	0.701	0.916652	1.093	0.951479	1.048	0.933854	1.221	0.752053	1.179	0.749945
762091298	PREDICTED: uncharacterized protein LOC105328742 isoform X1 [Crassostrea gigas]	12	C gigas	4	9	4	427	47.7	5.9	13.65	1.177	0.64623	1.149	0.985299	1.47	0.375397	1.707	0.43446	0.455	0.0864803
762112978	PREDICTED: cytochrome P450 2J2 [Crassostrea gigas]	7	C gigas	4	7	4	470	53.1	5.81	13.1	0.507	0.577144	2.805	0.161346	0.674	0.668232	1.417	0.759214	1.973	0.0789438
762129313	PREDICTED: kelch domain-containing protein 8B [Crassostrea gigas]	17	C gigas	4	10	4	345	37.7	6.89	13.06	1.075	0.895674	1.109	0.968829	1.158	0.765182	0.908	0.919597	1.05	0.951796
762166788	PREDICTED: collagen alpha-1(X) chain-like [Crassostrea gigas]	42	C gigas	4	7	4	178	19.2	5.81	12.59	0.302	0.0539804			0.888	0.970072	0.239	4.69133e-10	4.193	1.25192e-05
762087250	PREDICTED: DCC-interacting protein 13-alpha isoform X1 [Crassostrea gigas]	8	C gigas	4	8	4	755	84.3	5.45	11.58	0.673	0.942394	1.003	0.914743	0.764	0.824344	1.817	0.335365	0.943	0.984132
762138027	PREDICTED: unconventional myosin-Id isoform X1 [Crassostrea gigas]	5	C gigas	4	7	4	1023	116.6	9.31	11.39	-	1.03314e-16	0.391	0.0102564	0.694	0.753098	1.743	0.496742	1.136	0.908679
762149890	PREDICTED: pleckstrin homology domain-containing family A member 1-like isoform X1 [Crassostrea gigas]	11	C gigas	4	12	4	468	53.5	8.66	11.02	1.061	0.821125	1.08	0.914743	0.729	0.503715	0.991	0.948942	1.102	0.882269
762142180	PREDICTED: MAGUK p55 subfamily member 6-like [Crassostrea gigas]	14	C gigas	4	6	4	570	64.6	5.54	10.53	0.688	0.942394
762099378	PREDICTED: leucine-rich repeat-containing protein 40 [Crassostrea gigas]	7	C gigas	4	5	4	606	68	6.49	10.02	0.918	0.972403	0.633	0.467613	1.339	0.566347	1.169	0.920325
762111503	PREDICTED: tumor susceptibility gene 101 protein [Crassostrea gigas]	14	C gigas	4	4	4	432	48.5	6.06	9.77	0.964	0.972337	1.564	0.867328	1.054	0.935571	1	0.984468
762167760	PREDICTED: ATP synthase F(0) complex subunit B1, mitochondrial [Crassostrea gigas]	14	C gigas	4	6	4	388	44.3	8.98	9.23	0.314	0.0798974	1.406	0.917778	0.464	0.00119012	1.758	0.222438	0.996	0.985117
1139835883	PREDICTED: beta-galactosidase-1-like protein 2 [Crassostrea gigas]	7	C gigas	4	4	4	584	66.4	5.69	9.11	0.656	0.922994	+	1.19821e-16			1.482	0.736551
1139848509	PREDICTED: delta(3,5)-Delta(2,4)-dienoyl-CoA isomerase, mitochondrial-like, partial [Crassostrea gigas]	14	C gigas	4	7	4	307	34.8	8.75	8.52	0.802	0.986726	1.01	0.867328	0.915	0.98409	0.744	0.508248	0.981	0.991881
762162718	PREDICTED: regulator of G-protein signaling 6 isoform X1 [Crassostrea gigas]	7	C gigas	4	4	4	632	73.6	9.6	8.42					1.412	0.507176	0.817	0.848925	1.512	0.617077
762074820	PREDICTED: glutamate receptor U1 [Crassostrea gigas]	12	C gigas	4	4	4	480	53.2	6.55	7.9
762159943	PREDICTED: heat shock 70 kDa protein 12B [Crassostrea gigas]	12	C gigas	4	5	4	589	65.6	6.55	7.83
762084061	PREDICTED: plexin-A2 isoform X1 [Crassostrea gigas]	3	C gigas	4	4	4	1593	175.6	6.49	7.79	1.462	0.529522	1.077	0.944039	0.956	0.982627	1.872	0.348293	0.816	0.918562
762160619	PREDICTED: glutaryl-CoA dehydrogenase, mitochondrial [Crassostrea gigas]	13	C gigas	4	7	4	438	48	8.13	7.34	0.997	0.95165	0.907	0.871529	0.979	0.963646	0.823	0.84157	1.183	0.879714
762143784	PREDICTED: G protein-coupled receptor kinase 2 [Crassostrea gigas]	12	C gigas	4	5	4	654	72.2	8.7	6.7	0.785	0.982874	+	1.19821e-16	+	1.15323e-16	2.12	0.145216	1.629	0.453618
762162356	PREDICTED: bifunctional glutamate/proline--tRNA ligase [Crassostrea gigas]	3	C gigas	4	8	4	1690	188.8	8.75	5.35	1.027	0.917419	1.36	0.917778	0.882	0.976593	0.343	0.00431024	1.234	0.811419
762136717	PREDICTED: armadillo repeat-containing protein 4 isoform X1 [Crassostrea gigas]	5	C gigas	4	6	4	1072	119.6	5.95	4.42	1.655	0.577498	1.016	0.930356	0.812	0.963646	0.973	0.968363	0.565	0.553503
762089377	PREDICTED: protein PRRC1-A [Crassostrea gigas]	13	C gigas	4	5	4	373	40.1	5.12	4.4	0.942	0.958786	0.913	0.87816	0.729	0.864847	1.08	0.981776	1.074	0.951796
762097355	PREDICTED: alpha-mannosidase 2C1 [Crassostrea gigas]	4	C gigas	4	4	4	1055	120.9	7.12	3.12	0.7	0.95165	1.847	0.59185	+	1.15323e-16	1.319	0.810181	0.76	0.811419
762109104	PREDICTED: actin-like [Crassostrea gigas]	99	C gigas	40	7687	3	376	41.7	5.48	22352.1	0.941	0.95165	1.527	0.673806	1.042	0.937917	0.96	0.86745	0.852	0.84728
762119231	PREDICTED: myosin heavy chain, striated muscle isoform X3 [Crassostrea gigas]	66	C gigas	170	6120	3	1942	223	5.71	21881.4	2.97	0.000293673	1.036	0.906225	0.765	0.616052	1.132	0.939214	0.84	0.81852
762085693	PREDICTED: actin-like [Crassostrea gigas]	99	C gigas	39	6140	3	376	41.8	5.48	16864.4	1.295	0.535505	0.828	0.444235	0.872	0.90649	1.079	0.981776	0.972	0.999849
762074202	PREDICTED: tropomyosin isoform X9 [Crassostrea gigas]	89	C gigas	50	3414	3	284	33.2	4.65	11871.6	0.86	0.982874	0.968	0.763059	0.892	0.962839	1.253	0.775899	0.813	0.789173
1517970616	tropomyosin isoform 1 [Crassostrea gigas]	82	C gigas	45	2952	3	284	33.3	4.69	10409.1	0.874	0.980061	1.084	0.924302	0.946	0.994203	1.244	0.742231	0.828	0.804708
762074206	PREDICTED: tropomyosin isoform X13 [Crassostrea gigas]	83	C gigas	46	2972	3	284	33.2	4.68	10378.1	0.855	0.984557	0.938	0.70577	0.939	0.98409	1.122	0.959967	0.806	0.763239
762100835	PREDICTED: glycogen phosphorylase, muscle form-like isoform X2 [Crassostrea gigas]	71	C gigas	61	2318	3	869	100	6.4	7411.63	0.682	0.890148	0.972	0.844326	0.833	0.822677	1.033	0.972875	1.432	0.229556
762123661	PREDICTED: actin, cytoplasmic [Crassostrea gigas]	30	C gigas	12	2394	3	377	42	5.72	7260.96	0.984	0.95165	1.315	0.914743	0.992	0.97953	0.89	0.665557	0.961	0.987629
762124048	PREDICTED: dihydropyrimidinase isoform X2 [Crassostrea gigas]	45	C gigas	28	1146	3	663	73.2	6.35	3682.97	0.818	0.997979	0.914	0.644168	1.163	0.658065	0.969	0.880717	0.997	0.984132
1139824624	PREDICTED: actin-85C [Crassostrea gigas]	35	C gigas	15	1857	3	384	43	6.06	3529.81	0.873	0.978938	1.207	0.992679	0.852	0.923209	1.308	0.743365	0.916	0.95489
1139826919	PREDICTED: uncharacterized protein LOC105341705 [Crassostrea gigas]	8	C gigas	5	1260	3	770	86.4	5.48	3456.98	1.565	0.223005	0.824	0.430064	0.627	0.0636102	1.489	0.145934	1.159	0.784052
762128537	PREDICTED: collagen alpha-1(XII) chain [Crassostrea gigas]	53	C gigas	26	887	3	423	46.5	5.38	3061.97	0.192	9.40832e-06	0.805	0.366678	1.019	0.962839	0.631	0.00565842	3.259	1.47864e-09
762093560	PREDICTED: rho GDP-dissociation inhibitor 1 isoform X3 [Crassostrea gigas]	85	C gigas	22	864	3	208	23.8	5.19	2670.51	0.863	0.992299	1.156	0.985299	1.092	0.853252	1.254	0.673731	1.028	0.951796
762161003	PREDICTED: diamine acetyltransferase 2-like [Crassostrea gigas]	90	C gigas	20	744	3	140	16.4	6.79	2285.26	4.039	0.00294914	0.778	0.467613	2.501	7.47459e-08	1.039	0.981776	0.779	0.7295
1139804277	PREDICTED: uncharacterized protein LOC105329712 isoform X2 [Crassostrea gigas]	53	C gigas	21	632	3	311	36	5.66	1808.6	0.457	0.207173	0.968	0.779558	1.137	0.753098	0.992	0.924472	1.275	0.550543
1139804279	PREDICTED: uncharacterized protein LOC105329712 isoform X3 [Crassostrea gigas]	57	C gigas	23	628	3	311	36	5.87	1730.66	0.542	0.489789	2.095	0.0442702	0.663	0.144207	0.909	0.730606	0.796	0.72277
762095188	PREDICTED: aspartate aminotransferase, cytoplasmic [Crassostrea gigas]	80	C gigas	27	453	3	407	45.7	7.69	1483.07	0.524	0.50998	1.255	0.98516	1.031	0.939006	1.103	0.974854	1.148	0.790473
40642728	phosphoglucomutase [Crassostrea gigas]	39	C gigas	17	389	3	555	60.9	5.99	1406.2	0.747	0.95165	0.586	0.0101811	0.728	0.540578	1.001	0.966761	1.918	0.00377673
1139834931	PREDICTED: putative aminopeptidase W07G4.4 [Crassostrea gigas]	42	C gigas	18	382	3	522	56.4	5.96	1167.3	0.551	0.574719	1.142	0.968829	1.316	0.350446	0.784	0.348293	1.206	0.685333
762136126	PREDICTED: aspartate aminotransferase, mitochondrial [Crassostrea gigas]	59	C gigas	16	407	3	297	32.5	8.37	1057.78	0.974	0.933926	1.238	0.985299	1.145	0.732997	1.679	0.0199363	1.184	0.755382
762156996	PREDICTED: histone H2B [Crassostrea gigas]	33	C gigas	5	321	3	123	13.7	10.59	932.91	0.881	0.984557	1.387	0.867328	0.945	0.98409	0.845	0.474919	0.63	0.14194
762100962	PREDICTED: soma ferritin [Crassostrea gigas]	59	C gigas	11	307	3	171	19.9	5.44	866.15	0.633	0.821125	0.929	0.704938	0.802	0.939006	1.045	0.996291	0.784	0.908679
762107940	PREDICTED: calmodulin isoform X2 [Crassostrea gigas]	58	C gigas	8	212	3	149	16.8	4.27	835.49	0.965	0.95165	1.79	0.66068	0.948	0.98409	1.311	0.83987	0.506	0.186752
1139845848	PREDICTED: uncharacterized protein LOC105319638 [Crassostrea gigas]	23	C gigas	14	287	3	598	66.3	5.71	783.92	0.965	0.958643	1.459	0.906225	1.047	0.938066	1.021	0.993945	0.852	0.949323
762083866	PREDICTED: serine/threonine-protein phosphatase alpha-2 isoform [Crassostrea gigas]	47	C gigas	13	264	3	328	37.3	6.54	722.9	0.855	0.982874	1.344	0.944039	0.954	0.996349	0.782	0.450387	0.956	0.987629
762107942	PREDICTED: calmodulin-like [Crassostrea gigas]	54	C gigas	7	176	3	149	16.8	4.28	710.99	1.698	0.311324	1.773	0.643587	1.735	0.129485
1139849225	PREDICTED: septin-2 isoform X8 [Crassostrea gigas]	40	C gigas	14	247	3	413	47.2	7.31	689.02	0.65	0.895674	1.163	0.984857	0.933	0.98409	1.384	0.523074	1.177	0.752449
762116649	PREDICTED: serine/threonine-protein phosphatase PP1-beta catalytic subunit [Crassostrea gigas]	46	C gigas	13	239	3	327	37.2	5.96	634.34	1.524	0.207018	1.051	0.904036	0.74	0.577764	0.943	0.919597	0.98	0.993259
1139854301	PREDICTED: beta-hexosaminidase subunit beta isoform X3 [Crassostrea gigas]	38	C gigas	16	219	3	376	43	6.54	617.94	0.755	0.971594	1.152	0.982498	0.377	4.47485e-06	1.302	0.66859	0.771	0.703664
762159752	PREDICTED: septin-2 isoform X6 [Crassostrea gigas]	23	C gigas	14	227	3	622	68.2	9.1	573.49	0.865	0.988552	1.064	0.965898	0.944	0.989548	1.375	0.762904	1.101	0.939616
762117358	PREDICTED: peroxiredoxin-2 [Crassostrea gigas]	24	C gigas	5	200	3	248	27.5	6.98	547.77	0.971	0.932925	1.49	0.748663	0.846	0.888082	1.119	0.948942	0.925	0.951796
762101420	PREDICTED: prostaglandin reductase 1 [Crassostrea gigas]	33	C gigas	10	169	3	331	36.6	7.88	547.36	0.679	0.942394	2.012	0.464309	0.565	0.192066	1.134	0.966761	0.964	0.984132
762109543	PREDICTED: aldehyde dehydrogenase family 16 member A1 [Crassostrea gigas]	35	C gigas	20	163	3	797	88	7.02	509.73	0.95	0.95165	0.915	0.730044	1.448	0.131837	1.278	0.764612	0.954	0.984631
762163793	PREDICTED: uncharacterized protein LOC105322977 [Crassostrea gigas]	72	C gigas	8	161	3	125	14.2	8.65	508.16	0.725	0.951844	0.662	0.0448461	1.15	0.732041	0.818	0.463212	1.171	0.758353
762110092	PREDICTED: PDZ and LIM domain protein 5 isoform X1 [Crassostrea gigas]	26	C gigas	10	144	3	501	54.6	7.99	415.01	1.194	0.842154	0.664	0.395314	1.217	0.705452	0.85	0.88112	0.826	0.908679
762107341	PREDICTED: uncharacterized protein LOC105334489 isoform X1 [Crassostrea gigas]	16	C gigas	6	113	3	523	57.7	6.37	391.55			0.566	0.033698	0.792	0.874037	0.702	0.632658	0.722	0.662527
762133420	PREDICTED: 40S ribosomal protein S21-like [Crassostrea gigas]	58	C gigas	3	78	3	83	9.2	7.3	313.67	0.732	0.954855	1.828	0.328421	1.047	0.921267	0.962	0.868222	0.664	0.33609
762153317	PREDICTED: 60S ribosomal protein L15 [Crassostrea gigas]	18	C gigas	3	91	3	204	24	11.43	304.51	0.628	0.800456	2.611	0.00173824	0.641	0.114999	0.998	0.946306	1.274	0.589541
821595285	hexokinase-2-like [Crassostrea gigas]	31	C gigas	12	113	3	477	53.4	5.57	296.89	0.761	0.978938	1.117	0.951325	0.893	0.963646	0.843	0.550936	1.03	0.951796
762081212	PREDICTED: diamine acetyltransferase 2-like isoform X1 [Crassostrea gigas]	33	C gigas	7	149	3	163	19.1	5.21	282.63	0.452	0.406731	1.014	0.914743	1.19	0.658065	1.706	0.501549	1.759	0.272851
762094446	PREDICTED: 60S acidic ribosomal protein P1 [Crassostrea gigas]	50	C gigas	3	55	3	112	11.4	4.46	281.28	0.648	0.847438	2.32	0.12322	1.058	0.888082	1.573	0.113692	0.903	0.951796
765826154	40S ribosomal protein S20 [Crassostrea gigas]	25	C gigas	3	92	3	118	13.3	9.88	280.56	0.627	0.805143	1.598	0.55642	0.99	0.97953	1.138	0.917402	0.957	0.985117
1139752565	PREDICTED: uncharacterized protein LOC105327371 [Crassostrea gigas]	27	C gigas	6	162	3	178	20.1	8.85	249.74	1.897	0.0523293	0.762	0.16696	1.352	0.182031	1.176	0.899695	0.946	0.984132
762131596	PREDICTED: ATP synthase subunit delta, mitochondrial [Crassostrea gigas]	40	C gigas	3	84	3	171	18.4	5.33	248.12	0.962	0.942394	1.525	0.738303	1.006	0.963646	0.87	0.579806	0.703	0.432379
762091590	PREDICTED: universal stress protein A-like protein isoform X1 [Crassostrea gigas]	31	C gigas	3	68	3	145	16.2	8.05	247.09	0.723	0.95165	1.171	0.985299	1.189	0.589903	1.333	0.505731	0.891	0.926034
1139793313	PREDICTED: calmodulin-A-like isoform X1 [Crassostrea gigas]	69	C gigas	8	82	3	159	18	4.18	224.3	0.78	0.984557	1.264	0.98516	1.076	0.860787	0.95	0.965597	1.364	0.370125
762093759	PREDICTED: histidine triad nucleotide-binding protein 1 [Crassostrea gigas]	33	C gigas	3	59	3	126	13.9	6.06	220.89	0.656	0.913239	1.074	0.906648	1.164	0.682652	1.039	0.981558	1.196	0.719408
762094049	PREDICTED: uncharacterized protein LOC105329777 [Crassostrea gigas]	22	C gigas	3	70	3	161	17.9	6.87	216.69	0.896	0.954219	1.358	0.906225	0.941	0.994203	1.372	0.438804	0.907	0.948873
762153564	PREDICTED: mammalian ependymin-related protein 1-like [Crassostrea gigas]	17	C gigas	3	76	3	193	21.7	5.67	213.58	0.293	0.00372885	2.406	0.00747839	0.594	0.0261526	0.623	0.0066355	1.519	0.184138
1139815124	PREDICTED: AB hydrolase superfamily protein C1039.03 isoform X2 [Crassostrea gigas]	39	C gigas	11	91	3	319	35.9	8.16	211.56	1.006	0.95165	0.926	0.867328	0.728	0.836866	0.934	0.948942	1.104	0.941672
163637081	H2A histone family member V, partial [Crassostrea gigas]	58	C gigas	4	95	3	53	5.7	10.11	211.28	1	0.942394	1.264	0.954535	0.786	0.651635	0.94	0.848925	0.824	0.792647
1139853911	PREDICTED: uncharacterized protein LOC105324300 [Crassostrea gigas]	29	C gigas	6	78	3	214	23	5.44	205.39	1.298	0.574148	0.91	0.719128	0.923	0.98409	0.779	0.373457	0.852	0.897265
762124909	PREDICTED: 40S ribosomal protein S24 [Crassostrea gigas]	29	C gigas	3	57	3	132	15.2	10.81	193.06	0.494	0.375675	1.39	0.906225	0.798	0.750394	1.04	0.981558	1.205	0.683558
61619986	40S ribosomal protein S23 [Crassostrea gigas]	35	C gigas	3	59	3	142	15.9	10.32	193.04	0.481	0.349372	1.885	0.355875	0.777	0.654624	1.02	0.96335	1.212	0.662527
762136889	PREDICTED: small nuclear ribonucleoprotein Sm D3 [Crassostrea gigas]	31	C gigas	3	69	3	131	14.2	10.54	186.39	0.752	0.971878	1.938	0.122688	0.954	0.999675	1.021	0.948942	0.758	0.617077
762156193	PREDICTED: serine/arginine-rich splicing factor 6 isoform X2 [Crassostrea gigas]	16	C gigas	3	68	3	231	26.1	11.22	184.18	0.522	0.547527	1.07	0.907564	0.786	0.710942	1.069	0.999496	1.206	0.689991
762075018	PREDICTED: low molecular weight phosphotyrosine protein phosphatase 1-like [Crassostrea gigas]	25	C gigas	3	61	3	159	18.3	5.69	183.04	0.69	0.942394	1.161	0.985299	1.126	0.78539	1.332	0.670083	1.087	0.918176
1139850300	PREDICTED: calmodulin-beta-like [Crassostrea gigas]	30	C gigas	3	45	3	152	17.4	4.23	176.2	0.567	0.641312	1.814	0.481485	1.021	0.942369	1.111	0.96335	1.155	0.794275
762143342	PREDICTED: inositol polyphosphate 1-phosphatase-like [Crassostrea gigas]	10	C gigas	3	49	3	382	41.3	5.27	169.18	0.824	0.997979	1.062	0.931201	0.762	0.67627	1.454	0.560375	0.776	0.763239
762158655	PREDICTED: ras-related C3 botulinum toxin substrate 1 isoform X1 [Crassostrea gigas]	26	C gigas	5	68	3	192	21.3	8.13	163.73	0.503	0.412252	1.631	0.70369	1.056	0.90649	1.17	0.904955	1.066	0.939652
1139741308	PREDICTED: uncharacterized protein LOC105335690 [Crassostrea gigas]	19	C gigas	3	84	3	177	18.9	5.77	163.67	1.054	0.942394	1.575	0.718229	2.567	2.91184e-08	1.518	0.117283	1.232	0.623817
762130695	PREDICTED: leucine-rich repeat-containing protein 40 [Crassostrea gigas]	20	C gigas	7	58	3	476	52.6	5.85	162.93			0.497	0.0561456
762108289	PREDICTED: eukaryotic translation initiation factor 3 subunit G-like [Crassostrea gigas]	18	C gigas	3	41	3	294	32.9	8.16	157.45	0.553	0.672996	1.795	0.495709	0.827	0.873894	0.987	0.948942	1.43	0.377429
47076115	mu class glutathione S-transferase [Crassostrea gigas]	28	C gigas	6	64	3	215	25.1	5.17	147.27	11.051	1.03314e-16	1.925	0.244781	0.923	0.999272			1.338	0.590413
762132702	PREDICTED: leukocyte elastase inhibitor [Crassostrea gigas]	28	C gigas	8	65	3	344	38.4	4.83	145.3	0.965	0.95165	1.519	0.868316	2.612	0.00337535	0.821	0.84038	0.655	0.493604
762101203	PREDICTED: uncharacterized protein LOC105332241 [Crassostrea gigas]	14	C gigas	6	46	3	546	59.1	5.1	142.44			0.791	0.640205			0.937	0.948942
762141747	PREDICTED: semaphorin-2A [Crassostrea gigas]	13	C gigas	3	33	3	398	44.8	6.34	139.83	1.222	0.571856	0.877	0.623274	1.295	0.439392	0.78	0.654302	0.905	0.951796
762120696	PREDICTED: pyridoxine-5'-phosphate oxidase [Crassostrea gigas]	18	C gigas	3	38	3	255	29.6	7.03	139.01	0.883	0.982188	1.036	0.906225	0.935	0.991341	1.65	0.255848	0.944	0.984132
762099362	PREDICTED: syntenin-1 [Crassostrea gigas]	17	C gigas	3	40	3	300	32.8	8.22	133.13	0.712	0.95165	1.224	0.998393	0.9	0.970072	1.217	0.848344	0.897	0.951796
762126397	PREDICTED: cystatin-A2 [Crassostrea gigas]	47	C gigas	4	45	3	124	13.6	6.77	132.45	0.872	0.988552	0.921	0.867328	1.526	0.101176	0.994	0.948942	0.634	0.286308
1139827428	PREDICTED: LOW QUALITY PROTEIN: cytosolic non-specific dipeptidase-like [Crassostrea gigas]	13	C gigas	7	53	3	473	52.7	5.39	128.7	0.323	0.0191058	2.158	0.219942	0.704	0.588179	0.91	0.87465	1.725	0.0952618
762169062	PREDICTED: S-phase kinase-associated protein 1 [Crassostrea gigas]	29	C gigas	3	48	3	162	18.6	4.5	126.63	0.926	0.95165	1.285	0.979928	0.712	0.468907	1.095	0.975609	0.975	0.997079
1139844357	PREDICTED: 40S ribosomal protein S26 [Crassostrea gigas]	36	C gigas	3	29	3	122	13.7	10.96	126.37	0.573	0.65204	2.1	0.209125	1.04	0.918984	1.059	0.996291	0.98	0.987629
762129538	PREDICTED: carbonic anhydrase 2 [Crassostrea gigas]	18	C gigas	3	32	3	313	35.7	8.05	125.45	1.004	0.95165	1.309	0.96706	1.167	0.690629	1.396	0.665557	0.796	0.811419
762152202	PREDICTED: epididymal secretory protein E1-like isoform X1 [Crassostrea gigas]	27	C gigas	3	50	3	144	15.6	7.2	123.07	1.408	0.343524	2.966	7.10892e-05	0.325	8.6465e-08	0.875	0.674552	1.059	0.951796
762105839	PREDICTED: LIM domain-containing protein WLIM2b [Crassostrea gigas]	44	C gigas	3	37	3	77	8.5	8.66	117.91	0.794	0.991846	1.278	0.977215	1.099	0.81173	1.286	0.70266	0.904	0.951796
762151911	PREDICTED: ras-related protein Rab-3 isoform X1 [Crassostrea gigas]	29	C gigas	5	47	3	227	25.7	4.97	116.01	1.768	0.158807	1.206	0.992869	0.809	0.860658	1.186	0.913376	0.638	0.34843
1139749129	PREDICTED: uncharacterized protein LOC105323211 [Crassostrea gigas]	16	C gigas	3	42	3	305	34.1	8.35	115.46	1.098	0.786425	1.472	0.860224	0.958	0.994203	1.279	0.725233	0.997	0.984132
762091611	PREDICTED: ras-related protein Rab-18A [Crassostrea gigas]	23	C gigas	3	32	3	204	22.7	5.68	114.74	0.977	0.95165	1.17	0.98516	0.91	0.97953	0.97	0.941437	1.201	0.790473
762147440	PREDICTED: uncharacterized protein LOC105349061 [Crassostrea gigas]	28	C gigas	3	35	3	154	17.2	8.18	113.59	0.513	0.446594	1.357	0.914743	0.966	0.98409	1.3	0.725357	0.851	0.900194
765826511	hepatic lectin-like precursor [Crassostrea gigas]	24	C gigas	3	36	3	158	18	6.04	108.35	0.735	0.954262	2.478	0.00466818	0.226	1.27411e-12	0.43	0.00134769	1.239	0.811419
762160404	PREDICTED: TAR DNA-binding protein 43 [Crassostrea gigas]	10	C gigas	3	33	3	457	49.2	7.18	106.1	1.021	0.95165	1.747	0.698135	0.732	0.710942	0.85	0.842853	1.233	0.790473
762120977	PREDICTED: uncharacterized protein LOC105339526 [Crassostrea gigas]	39	C gigas	3	23	3	138	15.6	9.01	104.6	1.238	0.51864	2.783	0.000487539	0.248	1.32239e-09	0.585	0.145216
762154715	PREDICTED: fatty acid-binding protein homolog 6 [Crassostrea gigas]	41	C gigas	4	66	3	143	16	5.03	101.43	1.275	0.500596	1.693	0.435826	0.58	0.0558256	0.725	0.445625	1.008	0.984132
762151718	PREDICTED: death domain-containing protein CRADD [Crassostrea gigas]	18	C gigas	4	43	3	216	24.7	6.32	101.17	0.902	0.980061	1.108	0.968829	1.196	0.625809	0.917	0.868222	0.736	0.642254
1139812058	PREDICTED: flavin reductase (NADPH) [Crassostrea gigas]	19	C gigas	3	33	3	220	24.1	7.77	100.75	0.98	0.972403	0.838	0.764105	0.638	0.577764	0.869	0.838979	0.425	0.0178049
762170343	PREDICTED: 60S ribosomal protein L26-like [Crassostrea gigas]	17	C gigas	3	44	3	143	16.9	11.06	100.31	0.421	0.209599	2.269	0.0128134	0.813	0.750394	1.066	0.996291	1.477	0.170962
762169494	PREDICTED: glutathione S-transferase kappa 1-like [Crassostrea gigas]	20	C gigas	3	44	3	224	25.7	8.31	96.19	0.691	0.942394	1.113	0.951325	1.392	0.167396	1.593	0.307149	1.706	0.0606262
229472818	bactericidal permeability increasing protein [Crassostrea gigas]	14	C gigas	4	34	3	477	52.2	9.31	94.57	0.491	0.571856	1.55	0.867328	1.272	0.627861	1.655	0.505731	1.098	0.939652
762125647	PREDICTED: putative 2'-deoxynucleoside 5'-phosphate N-hydrolase 1 [Crassostrea gigas]	26	C gigas	3	27	3	142	15.8	5.34	92.32	0.974	0.942394	1.198	0.985299	0.906	0.976593	0.877	0.760826	0.566	0.144057
762133793	PREDICTED: uncharacterized protein LOC105344154 [Crassostrea gigas]	6	C gigas	3	28	3	654	74	9.39	90.28	1.029	0.942394	1.599	0.821732	0.875	0.971864	0.643	0.40245	1.074	0.94379
1139753584	PREDICTED: fatty acid-binding protein, adipocyte-like isoform X2 [Crassostrea gigas]	23	C gigas	3	26	3	170	19.6	7.83	89.86	1.058	0.895674	1.358	0.935733	1.146	0.753308	1.94	0.0772636	0.79	0.790473
762148852	PREDICTED: uncharacterized protein LOC105317410 [Crassostrea gigas]	22	C gigas	3	38	3	175	18.6	8.63	89.79	0.401	0.208552	1.054	0.926298	0.74	0.584932	1.696	0.108733	0.786	0.782188
762126043	PREDICTED: cytochrome c oxidase subunit 5B, mitochondrial [Crassostrea gigas]	18	C gigas	3	34	3	171	19	8.1	89.34	0.792	0.988552	1.372	0.906225	0.875	0.936979	1.166	0.909134	0.569	0.0751183
762107550	PREDICTED: tubulin-specific chaperone A [Crassostrea gigas]	39	C gigas	3	24	3	111	12.8	5.76	85.98	0.75	0.972403	2.488	0.0508553	1.349	0.262776	1.195	0.875019	0.863	0.908717
762093627	PREDICTED: ELAV-like protein 2 [Crassostrea gigas]	21	C gigas	3	41	3	251	27.5	8.76	85.45	0.982	0.950818	1.2	0.998393	0.782	0.710942	0.601	0.120399	1.144	0.843594
762091229	PREDICTED: ubiquitin-fold modifier-conjugating enzyme 1 [Crassostrea gigas]	25	C gigas	3	37	3	170	19.5	6.7	84.75	1.109	0.853086	1.951	0.453543	1.059	0.892429	0.991	0.959354	0.848	0.908679
1139829463	PREDICTED: uncharacterized protein LOC109617045 [Crassostrea gigas]	19	C gigas	3	31	3	242	27	7.33	83.9	0.978	0.924001	1.718	0.414521	1.229	0.452546	1.175	0.880717	0.914	0.951796
762113500	PREDICTED: V-type proton ATPase subunit D [Crassostrea gigas]	25	C gigas	3	30	3	248	28.2	9.61	81.47	0.739	0.95165	1.162	0.992679	0.8	0.879305	1.181	0.923472	1.153	0.882269
762137893	PREDICTED: V-type proton ATPase subunit G [Crassostrea gigas]	29	C gigas	3	32	3	116	13.5	9.64	80.94	0.759	0.971878	3.138	0.0227541	1.048	0.922574	1.056	0.995819	1.08	0.939339
1139837136	PREDICTED: inter-alpha-trypsin inhibitor heavy chain H3 [Crassostrea gigas]	6	C gigas	4	33	3	841	93.8	5.99	80.04	1.238	0.784362	0.85	0.779558	0.628	0.276081	0.853	0.882924	0.996	0.984132
762073540	PREDICTED: uncharacterized protein LOC105333086 [Crassostrea gigas]	18	C gigas	3	33	3	200	21.8	8.25	78.49	0.747	0.969563	1.651	0.622096	0.981	0.97953	1.086	0.984468	0.888	0.951781
762156074	PREDICTED: charged multivesicular body protein 2a-like [Crassostrea gigas]	18	C gigas	3	23	3	223	25.4	5.96	76.86	1.05	0.942394	1.279	0.977734	0.944	0.991341	1.296	0.848925	0.937	0.984132
762135519	PREDICTED: histone-binding protein N1/N2-like isoform X1 [Crassostrea gigas]	8	C gigas	3	23	3	542	60.2	4.51	76.43	0.721	0.95165	1.787	0.664185	1.014	0.949598	1.016	0.985764	1.347	0.587138
762142556	PREDICTED: uncharacterized protein LOC105347229 [Crassostrea gigas]	10	C gigas	3	25	3	448	51.6	8.78	75.43	0.785	0.984557	0.876	0.813591	0.83	0.933854	0.902	0.909134	2.494	0.000642116
762143564	PREDICTED: carbonic anhydrase 1-like [Crassostrea gigas]	21	C gigas	3	30	3	310	34.4	5.45	74.86	1.363	0.592021	0.886	0.733987	1.152	0.778927	0.811	0.763226	0.922	0.96191
762158903	PREDICTED: uncharacterized protein LOC105321131, partial [Crassostrea gigas]	12	C gigas	3	24	3	337	38.8	6.2	74.72	1.414	0.529522	1.383	0.917996	0.933	0.992074	1.024	0.981558	0.6	0.236587
762133939	PREDICTED: ubiquitin thioesterase OTUB1 [Crassostrea gigas]	16	C gigas	3	25	3	259	30.1	4.84	74.35	0.662	0.907721	0.978	0.900791	0.777	0.834583	1.586	0.505731	1.291	0.7295
762082297	PREDICTED: costars family protein ABRACL-like [Crassostrea gigas]	63	C gigas	3	26	3	83	9.2	5.41	74.25	0.929	0.951844	0.787	0.688758	0.741	0.807934	1.046	0.996248	1.192	0.870927
762119119	PREDICTED: uncharacterized protein LOC105338874 [Crassostrea gigas]	15	C gigas	3	33	3	286	33.1	6.14	73.03	0.933	0.95165	0.753	0.5134	1.033	0.925564	1.44	0.674711	0.855	0.911641
765826424	cytochrome b5-like [Crassostrea gigas]	37	C gigas	3	21	3	131	14.6	5.16	72.7	0.793	0.984557	2.141	0.151047	0.895	0.976593	1.27	0.786046	0.852	0.908679
762081005	PREDICTED: uncharacterized protein LOC105322868 [Crassostrea gigas]	8	C gigas	3	25	3	401	45.5	5.78	72.29	0.739	0.952558	0.947	0.906225	1.061	0.893583	1.021	0.966761	0.994	0.984132
762104782	PREDICTED: carbonic anhydrase 2 [Crassostrea gigas]	13	C gigas	3	19	3	321	36.9	6.61	68.5	1.689	0.252381	0.526	0.0199744	1.631	0.0282892	0.953	0.890676	0.823	0.84225
762167109	PREDICTED: methylmalonyl-CoA epimerase, mitochondrial-like [Crassostrea gigas]	19	C gigas	3	26	3	170	18.8	8.57	68.41	0.745	0.952558	1.091	0.957927	1.076	0.860658	1.355	0.725357	0.887	0.943176
762164589	PREDICTED: coatomer subunit zeta-1 isoform X2 [Crassostrea gigas]	25	C gigas	3	33	3	178	20	5.02	67.02	0.697	0.942394	1.424	0.906225	1.048	0.918984	1.619	0.135648	1.039	0.951796
762144402	PREDICTED: 15-hydroxyprostaglandin dehydrogenase [NAD(+)] [Crassostrea gigas]	12	C gigas	3	29	3	259	27.9	8.31	66.59	0.939	0.95165	1.239	0.991773	0.743	0.603926	1.198	0.856592	0.786	0.763422
1139750399	PREDICTED: phosphatidylinositol-binding clathrin assembly protein isoform X1 [Crassostrea gigas]	6	C gigas	3	24	3	775	84.8	8.59	65.81	0.702	0.942394	0.894	0.788956	0.907	0.982627	1.056	0.997485	1.001	0.984132
762108850	PREDICTED: developmentally-regulated GTP-binding protein 2-like [Crassostrea gigas]	11	C gigas	3	22	3	364	40.9	8.91	63.73	0.826	0.988552	0.985	0.917778	0.866	0.971864	1.234	0.891885	1.181	0.886804
762112302	PREDICTED: uncharacterized protein LOC105336326 [Crassostrea gigas]	12	C gigas	3	20	3	322	36.8	7.96	63.31	0.668	0.942394	0.46	0.112145	0.777	0.880036	0.689	0.601173	0.637	0.594564
762120172	PREDICTED: inter-alpha-trypsin inhibitor heavy chain H4 [Crassostrea gigas]	7	C gigas	3	23	3	664	74.1	5.38	61.97	1.427	0.580223	1.144	0.98516	1.039	0.942117	0.657	0.547022	0.862	0.94392
762147481	PREDICTED: beta-microseminoprotein [Crassostrea gigas]	26	C gigas	3	21	3	112	12.2	7.39	61.97	0.441	0.21339	3.38	3.05095e-05	0.74	0.580509	1.448	0.43265	0.381	0.000921186
762154480	PREDICTED: dystroglycan [Crassostrea gigas]	5	C gigas	3	21	3	843	92.7	5.78	61.52	1.81	0.20943	1.243	0.989152	1.023	0.962839	0.822	0.85679	0.782	0.84225
1139824494	PREDICTED: malignant T-cell-amplified sequence 1 homolog [Crassostrea gigas]	26	C gigas	3	35	3	173	19.2	9.31	61.1	0.955	0.952558	0.585	0.175517	0.776	0.768946	0.776	0.691771	1.415	0.620442
762169066	PREDICTED: 2-hydroxyacyl-CoA lyase 1-like [Crassostrea gigas]	6	C gigas	3	19	3	570	62.7	7.39	58.93	1.056	0.893458	1.215	0.992869	0.462	0.00466012	0.798	0.681609	0.748	0.790473
762104011	PREDICTED: carnitine O-palmitoyltransferase 2, mitochondrial-like [Crassostrea gigas]	8	C gigas	3	18	3	665	75.4	8.09	54.99	1.426	0.520767	1.895	0.506818	0.914	0.992307	0.674	0.476922	0.674	0.623817
762095276	PREDICTED: putative gamma-glutamylcyclotransferase CG2811 [Crassostrea gigas]	17	C gigas	3	32	3	167	19.1	7.37	54.12	1.074	0.809029	1.041	0.906225	1.179	0.657441	0.883	0.801217	1.056	0.945512
762098965	PREDICTED: vacuolar protein sorting-associated protein 28 homolog [Crassostrea gigas]	22	C gigas	3	18	3	220	25.4	5.29	52.97	1.035	0.948629	1.078	0.968829	1.124	0.889426	0.5	0.171074	0.912	0.968713
762072182	PREDICTED: uncharacterized protein LOC105329405 [Crassostrea gigas]	9	C gigas	3	21	3	446	50.8	5.06	52.22	0.839	0.984557	1.168	0.992869	0.894	0.98409	0.755	0.74125	1.793	0.153238
1139834271	PREDICTED: pyruvate dehydrogenase phosphatase regulatory subunit, mitochondrial [Crassostrea gigas]	11	C gigas	3	17	3	475	54.4	6.84	51.76	0.646	0.868805	1.191	0.985299	1.101	0.834583	1.216	0.85679	1.099	0.908679
762077051	PREDICTED: uncharacterized protein LOC105343180 isoform X1 [Crassostrea gigas]	13	C gigas	3	22	3	289	33.4	4.87	50.78	1.07	0.942394	0.585	0.215921	0.936	0.999272	0.672	0.487843	1.228	0.758948
762162815	PREDICTED: coadhesin isoform X1 [Crassostrea gigas]	4	C gigas	5	20	3	945	102	6.6	50.21	-	1.03314e-16	0.905	0.813083	0.728	0.869281	0.897	0.920325	1.39	0.644246
762121451	PREDICTED: cysteine dioxygenase type 1 isoform X1 [Crassostrea gigas]	23	C gigas	3	15	3	198	22.7	6.27	50	0.914	0.980061	1.387	0.931201	1.116	0.807934	1.073	0.98185	11.863	1.14749e-16
762073809	PREDICTED: alpha-L-fucosidase [Crassostrea gigas]	7	C gigas	3	24	3	460	53	7.49	49.87	1.034	0.95165	1.441	0.906225	1.362	0.590447	1.095	0.970476	0.517	0.2059
762121208	PREDICTED: RWD domain-containing protein 1 [Crassostrea gigas]	21	C gigas	3	21	3	233	27.3	4.23	49.12	0.886	0.984557	1.102	0.98516	1.158	0.778927	0.99	0.981558	1.066	0.951796
1139752094	PREDICTED: collagen alpha-1(XII) chain [Crassostrea gigas]	7	C gigas	4	14	3	963	107.5	5.57	48.98	0.504	0.592337	1.597	0.821482	0.673	0.719653
762124335	PREDICTED: triokinase/FMN cyclase [Crassostrea gigas]	7	C gigas	3	25	3	588	61.3	6.4	48.5	0.842	0.999859	1.214	0.985299	1.046	0.935571	1.318	0.771066	0.991	0.985117
762155976	PREDICTED: cilia- and flagella-associated protein 52 [Crassostrea gigas]	8	C gigas	3	19	3	665	73.7	7.99	47.71	1.553	0.211989	0.465	5.99423e-05	0.74	0.505866	1.696	0.133009	0.865	0.89889
1139842046	PREDICTED: guanine nucleotide-binding protein G(s) subunit alpha [Crassostrea gigas]	10	C gigas	4	34	3	413	48.3	6.7	47.7	0.844	0.994595	1.103	0.935733	0.729	0.588179	1.581	0.240687	1.04	0.951796
1139808113	PREDICTED: ribonuclease Oy [Crassostrea gigas]	16	C gigas	3	19	3	242	27.6	6.05	47.5	0.349	0.0645001	1.335	0.951479	1.223	0.701067	2.024	0.151686	1.075	0.951796
1139822402	PREDICTED: eukaryotic translation initiation factor 4E type 3 [Crassostrea gigas]	18	C gigas	3	20	3	231	26.3	7.33	47.34	1.63	0.570982	0.429	0.0436089	0.819	0.935571	0.929	0.948942	1.047	0.958857
762159410	PREDICTED: sodium-dependent proline transporter isoform X1 [Crassostrea gigas]	5	C gigas	3	24	3	674	75.9	5.06	47.34	0.356	0.156595	0.975	0.859536	1.077	0.869637	1.236	0.801217	0.607	0.203811
1139808946	PREDICTED: FAS-associated factor 1 [Crassostrea gigas]	7	C gigas	3	19	3	681	77.7	4.93	45.62	1.145	0.861932	1.628	0.80297	0.834	0.94292	0.871	0.87637	1.67	0.266776
762109976	PREDICTED: excitatory amino acid transporter-like [Crassostrea gigas]	5	C gigas	3	17	3	570	62.7	5.49	44.23	1.04	0.948636	0.614	0.291515	0.802	0.939271	1.766	0.373457	0.718	0.807453
1139838837	PREDICTED: sphingomyelin phosphodiesterase [Crassostrea gigas]	9	C gigas	3	17	3	565	64.2	6.13	44.03	1.515	0.425166	1.053	0.951325	0.899	0.982627	1.227	0.919597	1.102	0.937601
762083820	PREDICTED: serine/arginine repetitive matrix protein 1 [Crassostrea gigas]	10	C gigas	3	14	3	618	68.9	9.99	43.45	0.763	0.970943	0.606	0.198893	0.957	0.98409	0.891	0.915372	0.525	0.0766711
1139829310	PREDICTED: agrin-like [Crassostrea gigas]	5	C gigas	4	20	3	1019	109.6	7.33	43.42	1.115	0.875802	1.497	0.884879	1.305	0.560745	1.116	0.965354	0.751	0.749945
762155961	PREDICTED: scaffold attachment factor B2 isoform X1 [Crassostrea gigas]	6	C gigas	3	15	3	1045	117.6	7.59	43.03
762088641	PREDICTED: uncharacterized protein LOC105327727 [Crassostrea gigas]	28	C gigas	3	14	3	118	13.2	5.78	40.46	1.269	0.66655	1.066	0.917778	0.256	1.59356e-06	0.574	0.00668293	0.525	0.36771
762128266	PREDICTED: lymphocyte cytosolic protein 2 isoform X1 [Crassostrea gigas]	6	C gigas	3	13	3	729	81.6	5.63	40.25	0.614	0.853086	3.137	0.0584881	0.86	0.966403	1.877	0.345483	1.054	0.951796
762161655	PREDICTED: uncharacterized protein LOC105322192 [Crassostrea gigas]	16	C gigas	3	17	3	290	33.5	6.92	40.05	1.535	0.449695	1.205	0.997071	1.299	0.441449	0.876	0.829034	0.797	0.847743
762137591	PREDICTED: methylcrotonoyl-CoA carboxylase subunit alpha, mitochondrial-like [Crassostrea gigas]	6	C gigas	3	18	3	706	77.8	5.76	39.33	0.473	0.580223	1.778	0.782544	0.727	0.833571	1.121	0.956129	0.954	0.991471
1139833832	PREDICTED: H/ACA ribonucleoprotein complex subunit 1 [Crassostrea gigas]	12	C gigas	3	23	3	204	21.3	10.33	38.98	0.296	0.0410378	1.964	0.442457	0.794	0.848106	1.202	0.896345	0.914	0.95354
762122475	PREDICTED: cytochrome c oxidase subunit 5A, mitochondrial [Crassostrea gigas]	17	C gigas	3	19	3	161	18	4.93	38.81	0.749	0.954855	1.775	0.572022	0.868	0.950859	0.931	0.908515	0.862	0.926034
762107479	PREDICTED: glycerol kinase [Crassostrea gigas]	9	C gigas	3	17	3	547	60.3	6.21	38.56	0.697	0.942394	1.883	0.563675	0.948	0.992307	1.867	0.33288	0.829	0.926034
762126753	PREDICTED: uncharacterized protein LOC105341557 [Crassostrea gigas]	30	C gigas	3	10	3	214	24	8.91	38.13	0.676	0.924326	3.134	0.00354248	0.76	0.936055			1.181	0.908679
762141879	PREDICTED: uncharacterized protein LOC105346992 [Crassostrea gigas]	22	C gigas	3	11	3	226	24.8	5.59	37.78	1.099	0.787364	0.618	0.0225828	1.043	0.92815	0.921	0.789207	1.178	0.749945
762107686	PREDICTED: cytochrome c oxidase subunit 6B-like [Crassostrea gigas]	23	C gigas	3	27	3	97	11.7	7.71	37.78	1.185	0.654022	1.506	0.738303	1.112	0.81173	0.947	0.848344	1.005	0.984132
762138275	PREDICTED: guanine deaminase [Crassostrea gigas]	6	C gigas	3	30	3	490	55.2	6.58	37.76	0.618	0.853086	1.002	0.906225	1.018	0.946312	1.22	0.868222	1.154	0.88789
1139807850	PREDICTED: tyrosine-protein kinase SRK2 [Crassostrea gigas]	10	C gigas	5	17	3	517	58.4	6.42	37	0.571	0.793089	1.726	0.811355	1.868	0.109448	1.129	0.966761	1.686	0.341241
762073957	PREDICTED: copper transport protein ATX1-like [Crassostrea gigas]	48	C gigas	3	13	3	71	7.6	5.31	36.63	2.655	0.000760273	1.455	0.897256	0.808	0.826852
762076911	PREDICTED: clathrin interactor 1 isoform X1 [Crassostrea gigas]	7	C gigas	3	14	3	721	79	5.81	35.86	0.716	0.95165	0.621	0.469537	0.766	0.899124	1.302	0.868222	0.724	0.817611
762106665	PREDICTED: H/ACA ribonucleoprotein complex subunit 4 [Crassostrea gigas]	6	C gigas	3	12	3	498	56.7	9.28	35.8	0.676	0.935111	1.614	0.702009	0.782	0.836866	0.719	0.579119	1.245	0.789954
762145153	PREDICTED: probable ATP synthase subunit g 1, mitochondrial [Crassostrea gigas]	25	C gigas	3	18	3	146	16.3	9.04	35.44	0.753	0.960456	1.042	0.917778	0.453	0.000666638	1.825	0.123943	1.272	0.790473
Q6R7J6	Uncharacterized protein ORF27 OS=Ostreid herpesvirus 1 (isolate France) OX=654903 GN=ORF27 PE=4 SV=1	18	Virus	3	9	3	266	29.4	5.85	34.76					+	1.03314e-16
762106823	PREDICTED: grpE protein homolog 1, mitochondrial isoform X1 [Crassostrea gigas]	18	C gigas	3	15	3	254	28.9	7.84	34.67	1.184	0.810526	1.251	0.98516	1.189	0.654624	0.995	0.974568	0.805	0.813267
762147770	PREDICTED: isocitrate dehydrogenase [NAD] subunit gamma, mitochondrial isoform X1 [Crassostrea gigas]	10	C gigas	3	20	3	401	44.1	8.02	33.7	0.719	0.95165	1.06	0.960452	0.991	0.974132	1.351	0.756834	0.785	0.809126
1139780614	PREDICTED: probable inactive serine/threonine-protein kinase DDB_G0274613 isoform X2 [Crassostrea gigas]	4	C gigas	3	17	3	1000	114.3	7.8	33.54	0.835	0.996859	1.336	0.942447	1.383	0.551719	1.157	0.948942	0.767	0.825946
1139820303	PREDICTED: uncharacterized protein LOC105338195 [Crassostrea gigas]	13	C gigas	4	13	3	365	41.6	5.21	33.52	1.296	0.571856	0.749	0.434492	1.167	0.730929	1.992	0.15973	0.727	0.687025
1139812962	PREDICTED: uncharacterized protein LOC105334284 [Crassostrea gigas]	2	C gigas	3	12	3	1514	167.9	5.15	33.46	1.022	0.942394	1.083	0.918165	0.612	0.217306	1.323	0.795012	0.694	0.562868
762124514	PREDICTED: laccase-25 [Crassostrea gigas]	5	C gigas	3	16	3	807	90.1	5.55	33.09	1.562	0.413783	0.97	0.894413	0.915	0.98409	1.217	0.875883	0.742	0.669843
762132915	PREDICTED: complement C1q-like protein 4 [Crassostrea gigas]	22	C gigas	3	20	3	191	21.2	8.34	32.83	0.576	0.746489	2.203	0.167789	0.314	0.00166737	0.588	0.379584
762106048	PREDICTED: programmed cell death protein 6 isoform X1 [Crassostrea gigas]	16	C gigas	3	13	3	297	32.1	5.64	32.37	1.196	0.604201	1.143	0.968829	0.809	0.830246	0.582	0.0493501	0.963	0.99584
762070264	PREDICTED: dolichyl-diphosphooligosaccharide--protein glycosyltransferase subunit 2 [Crassostrea gigas]	8	C gigas	3	14	3	631	68.7	9.07	30.54	0.572	0.81705	2.161	0.399688	0.504	0.129395	1.478	0.70514	0.664	0.763239
762147142	PREDICTED: 60 kDa SS-A/Ro ribonucleoprotein [Crassostrea gigas]	7	C gigas	3	12	3	572	64.8	7.25	29.81	0.509	0.678426	1.788	0.790299					1.33	0.749945
762111299	PREDICTED: neuronal acetylcholine receptor subunit alpha-10 isoform X1 [Crassostrea gigas]	18	C gigas	3	15	3	239	27.3	6.19	29.17	0.885	0.988552	1.071	0.951325	1.677	0.0177826	1.42	0.60082	1.031	0.968307
762148160	PREDICTED: pyruvate dehydrogenase protein X component, mitochondrial [Crassostrea gigas]	9	C gigas	3	14	3	474	51.3	7.84	29.16	1.192	0.847438	1.315	0.960139	0.772	0.880036	0.967	0.966761	-	1.14749e-16
762089142	PREDICTED: uncharacterized protein LOC105327928 [Crassostrea gigas]	6	C gigas	3	10	3	743	81.2	6.61	27.6	0.465	0.429783	1.47	0.906225	0.556	0.166114	1.233	0.887307	0.59	0.27819
762147446	PREDICTED: cartilage matrix protein [Crassostrea gigas]	6	C gigas	3	13	3	668	74.8	8.38	27.58	0.537	0.571856	0.9	0.835488	1.049	0.957296	1.246	0.87463	2.077	0.0933454
1139829465	PREDICTED: uncharacterized protein LOC105343150 [Crassostrea gigas]	6	C gigas	3	11	3	491	54.1	6.89	27.05	1.905	0.163145	1.521	0.867328	1.028	0.933854	0.832	0.607706	0.978	0.996547
765826474	beta-1,3-glucan-binding protein-like precursor [Crassostrea gigas]	9	C gigas	3	7	3	555	61.3	5.8	26.16	1.2	0.895674	0.507	0.0295476
762164522	PREDICTED: uncharacterized protein LOC105323234 [Crassostrea gigas]	15	C gigas	3	13	3	254	29.2	5.43	26.15	0.694	0.95165	1.19	0.998393	0.707	0.865706			0.718	0.661821
762098721	PREDICTED: la-related protein 1B isoform X1 [Crassostrea gigas]	4	C gigas	3	12	3	1253	140.9	9.31	25.68	1.07	0.922994	1.257	0.98516	0.601	0.281201	0.728	0.631788	1.123	0.926034
762070754	PREDICTED: prenylcysteine oxidase isoform X2 [Crassostrea gigas]	13	C gigas	3	11	3	491	54.4	5.14	25.25	1.034	0.942394	1.434	0.906225	0.823	0.915555	0.727	0.671516	0.407	0.0215579
762164349	PREDICTED: neutral and basic amino acid transport protein rBAT isoform X1 [Crassostrea gigas]	8	C gigas	3	13	3	628	71.4	5.63	25.23	0.539	0.748061	0.621	0.291697			0.241	9.52833e-05	0.844	0.941672
1139827437	PREDICTED: protein lingerer [Crassostrea gigas]	4	C gigas	3	8	3	1411	150.5	8.78	25.16	0.69	0.95165	0.888	0.859536	1.01	0.934446
1139763913	PREDICTED: coatomer subunit beta [Crassostrea gigas]	4	C gigas	3	8	3	954	106.5	5.85	24.69	0.405	0.396279	0.902	0.867328	0.455	0.0152052	0.801	0.824013	1.841	0.20582
762124935	PREDICTED: uncharacterized protein LOC105340920 isoform X2 [Crassostrea gigas]	12	C gigas	3	20	3	530	59.3	9.32	24.65	0.628	0.888242	2.002	0.570064	0.921	0.98409	0.459	0.154626	1.525	0.624575
1139833826	PREDICTED: methionine aminopeptidase 1 [Crassostrea gigas]	10	C gigas	3	10	3	405	45.5	7.21	24.52	0.604	0.816705	1.268	0.98516	1.054	0.933659	0.987	0.969066	0.962	0.984132
762111980	PREDICTED: uncharacterized protein LOC105336191 [Crassostrea gigas]	24	C gigas	3	13	3	228	25	4.77	24.13	0.753	0.961417	1.456	0.897129	0.804	0.93437	1.365	0.801217	0.618	0.540769
762124845	PREDICTED: rRNA 2'-O-methyltransferase fibrillarin [Crassostrea gigas]	14	C gigas	3	9	3	318	33.7	10.23	23.8	0.405	0.20115	1.602	0.811729	0.964	0.98409	0.964	0.954285	1.23	0.806767
762098390	PREDICTED: serine/threonine-protein kinase 38-like isoform X3 [Crassostrea gigas]	10	C gigas	3	9	3	469	54.5	7.06	23.8	1.123	0.894044	1.295	0.971351	0.759	0.836866	1.091	0.976355	1.378	0.699053
762112839	PREDICTED: bifunctional methylenetetrahydrofolate dehydrogenase/cyclohydrolase, mitochondrial-like [Crassostrea gigas]	12	C gigas	3	9	3	330	36.2	8.07	23.67	0.945	0.983502	1.225	0.989172	1.514	0.380977	1.501	0.676058	0.651	0.674238
762092646	PREDICTED: threonine dehydratase biosynthetic, chloroplastic [Crassostrea gigas]	5	C gigas	3	9	3	741	82.5	7.69	23.56			1.039	0.93199	0.642	0.635925	1.061	0.991452	0.994	0.987629
762117584	PREDICTED: uncharacterized protein LOC105338296 [Crassostrea gigas]	11	C gigas	3	7	3	395	44.7	6.13	23.12	1.477	0.725043	1.782	0.794579	0.641	0.751542	0.869	0.908515	0.897	0.984132
762150922	PREDICTED: glycine N-acyltransferase isoform X1 [Crassostrea gigas]	23	C gigas	3	11	3	281	32.4	6.8	22.64	0.657	0.942394	1.502	0.906225	1.063	0.93437	0.889	0.913376	2.383	0.0277851
762092086	PREDICTED: periostin [Crassostrea gigas]	15	C gigas	3	9	3	307	33.3	6.21	22.53	1.185	0.733648	1.699	0.675404	0.457	0.100478	0.485	0.127462	0.544	0.393296
762099895	PREDICTED: cathepsin L1-like [Crassostrea gigas]	24	C gigas	4	8	3	213	24.3	5.22	22.51	0.887	0.988552
762151749	PREDICTED: aldose 1-epimerase [Crassostrea gigas]	12	C gigas	3	8	3	402	44.2	5.74	22.22	0.442	0.50625	1.678	0.867328	0.831	0.97953	0.83	0.865612	1.16	0.877804
762086273	PREDICTED: uncharacterized protein LOC105326882 isoform X1 [Crassostrea gigas]	24	C gigas	3	12	3	163	18.2	8.59	21.28	0.731	0.95165	1.856	0.64717	1.572	0.328514
762122117	PREDICTED: acyl-CoA synthetase family member 2, mitochondrial [Crassostrea gigas]	8	C gigas	3	9	3	606	67.5	7.49	21.23	1.174	0.895674			0.85	0.98409	1.356	0.838243
762102362	PREDICTED: unconventional myosin-XVI isoform X9 [Crassostrea gigas]	2	C gigas	3	13	3	1991	225.1	7.65	21.22	1.177	0.824645	1.036	0.914743	1.584	0.315517	-	1.17871e-16	+	1.14749e-16
1139834082	PREDICTED: coatomer subunit beta' [Crassostrea gigas]	8	C gigas	3	7	3	693	78.1	5.06	21.16	0.641	0.895674	1.461	0.914743	0.669	0.768753	1.107	0.976841	1.65	0.393296
762138589	PREDICTED: signal recognition particle 54 kDa protein [Crassostrea gigas]	8	C gigas	3	7	3	504	56	8.94	21.15	1.026	0.944555	2.538	0.205931	0.777	0.824344	+	1.17871e-16	+	1.14749e-16
762124384	PREDICTED: exportin-2 [Crassostrea gigas]	5	C gigas	3	9	3	968	109.4	5.81	20.84			0.599	0.197255	1.012	0.950859	2.199	0.0304133	1.211	0.807453
762154021	PREDICTED: millepora cytotoxin-1 [Crassostrea gigas]	28	C gigas	3	12	3	176	20.6	6.86	20.8					1.207	0.589931	0.379	0.0322207
762170774	PREDICTED: kynureninase [Crassostrea gigas]	6	C gigas	3	7	3	522	59.2	6.39	20.65	1.445	0.577602	0.852	0.851409	0.803	0.918517	0.86	0.895079	0.776	0.833133
762135515	PREDICTED: calcyphosin-like protein [Crassostrea gigas]	19	C gigas	3	8	3	209	24	5.21	20.45	0.761	0.969563	1.292	0.969868	1.093	0.834583	1.361	0.726918	0.711	0.608322
1139827031	PREDICTED: uncharacterized protein LOC105341751 isoform X2 [Crassostrea gigas]	24	C gigas	3	7	3	169	19.9	10.29	20.44			1.141	0.985299	0.408	0.00914246	2.654	0.0493501	1.24	0.817611
762106581	PREDICTED: alpha-taxilin isoform X2 [Crassostrea gigas]	5	C gigas	3	17	3	770	86.3	5.17	20.4	0.974	0.942394	0.781	0.247752	0.87	0.932741	0.883	0.618452	0.971	0.994563
762122707	PREDICTED: peptidyl-glycine alpha-amidating monooxygenase A [Crassostrea gigas]	9	C gigas	3	11	3	372	40.8	6.15	20.32	2.223	0.0472926	0.279	0.000141916	0.91	0.98409	1.309	0.834474	0.91	0.962312
1139837437	PREDICTED: uncharacterized protein LOC105347327 [Crassostrea gigas]	6	C gigas	3	13	3	534	57.8	4.6	20.2	0.736	0.954855	1.072	0.961731	0.769	0.840083	0.505	0.0305966	0.827	0.900092
762096758	PREDICTED: estradiol 17-beta-dehydrogenase 8-like [Crassostrea gigas]	17	C gigas	3	7	3	246	26	8.24	19.96	1.124	0.895991	1.677	0.805907	1.19	0.753098	0.917	0.919597	1.033	0.975179
762112645	PREDICTED: 15-hydroxyprostaglandin dehydrogenase [NAD(+)] [Crassostrea gigas]	19	C gigas	3	9	3	251	27.5	5.99	19.92	1.039	0.95165	1.104	0.973336	1.118	0.890296	1.584	0.542721	1.315	0.749945
762157403	PREDICTED: extended synaptotagmin-2 isoform X2 [Crassostrea gigas]	9	C gigas	3	11	3	361	39.9	6.44	19.76	1.106	0.875802	0.87	0.778003	0.746	0.715443	1.146	0.948942	1.389	0.50444
762092951	PREDICTED: uncharacterized protein LOC105329384 [Crassostrea gigas]	10	C gigas	3	6	3	412	46.8	6.87	19.39	0.502	0.671962	0.942	0.916124	0.71	0.892429	1.816	0.44051	0.259	0.000163012
762132416	PREDICTED: short-chain collagen C4-like [Crassostrea gigas]	23	C gigas	4	9	3	211	23.6	8.98	19.38	+	1.03314e-16	1.249	0.985299	0.918	0.994996	1.073	0.985764	1.089	0.940112
762146694	PREDICTED: adenosine deaminase CECR1 [Crassostrea gigas]	9	C gigas	3	6	3	537	61.6	6.35	19.35	0.979	0.969563	1.6	0.867328	0.621	0.503043	0.699	0.638379	0.644	0.699053
762104847	PREDICTED: microfibril-associated glycoprotein 4-like [Crassostrea gigas]	14	C gigas	3	7	3	370	42.4	5.47	19.09	1.701	0.341364	1.061	0.945121	2.095	0.000534643	1.326	0.74125	0.569	0.153485
762150472	PREDICTED: uncharacterized family 31 glucosidase KIAA1161 isoform X1 [Crassostrea gigas]	7	C gigas	3	7	3	671	76.1	5.33	19.04	0.997	0.95165	2.042	0.609442	0.929	0.98409	0.863	0.868222	0.673	0.626392
762107553	PREDICTED: dual oxidase 2 isoform X1 [Crassostrea gigas]	4	C gigas	4	20	3	1572	181.1	8.37	18.86	0.625	0.877301	1.681	0.757006	1.223	0.571772	1.009	0.981558	1.186	0.834201
762095754	PREDICTED: uncharacterized protein LOC105330418 [Crassostrea gigas]	7	C gigas	3	8	3	743	84.5	6.51	18.74							1.4	0.758353	3.292	0.00136451
762139107	PREDICTED: dolichyl-diphosphooligosaccharide--protein glycosyltransferase 48 kDa subunit-like [Crassostrea gigas]	9	C gigas	3	9	3	431	48.5	5.99	18.72	1.032	0.951844	0.643	0.419462	0.452	0.0941379	0.876	0.909134	1.052	0.951796
762110201	PREDICTED: cartilage oligomeric matrix protein [Crassostrea gigas]	4	C gigas	3	9	3	1161	127.1	4.5	18.67	0.86	0.999599	1.152	0.985299	1.179	0.836866	0.806	0.834085	0.762	0.790473
762147327	PREDICTED: Golgi resident protein GCP60 isoform X1 [Crassostrea gigas]	7	C gigas	3	9	3	480	55.3	5.21	18.59	0.99	0.95165	1.606	0.835111	1.072	0.914316	1.178	0.946124	1.126	0.918562
762088556	PREDICTED: dynactin subunit 1 [Crassostrea gigas]	11	C gigas	3	9	3	301	32.6	9.48	18.03	0.722	0.95165	0.832	0.668349	1.154	0.787269	1.013	0.97414	0.613	0.272851
1139780794	PREDICTED: nuclear protein localization protein 4 homolog [Crassostrea gigas]	9	C gigas	3	8	3	544	60.6	7.27	17.94	0.993	0.95165	0.309	0.00100713	0.799	0.888082	3.746	0.000135261	1.105	0.939652
762081429	PREDICTED: acyl-CoA synthetase family member 2, mitochondrial [Crassostrea gigas]	5	C gigas	3	7	3	563	62.1	5.91	17.69	0.646	0.942394	0.845	0.80394
762155406	PREDICTED: MOB kinase activator 3B isoform X1 [Crassostrea gigas]	16	C gigas	3	10	3	226	26.4	8.82	17.01	0.432	0.35382	1.175	0.989167	0.687	0.537113	1.526	0.565125	1.194	0.842203
762169161	PREDICTED: collagen alpha-1(I) chain [Crassostrea gigas]	4	C gigas	3	11	3	1439	141.3	5.96	16.63	0.642	0.922994	1.364	0.945121	2.146	0.0319874	0.938	0.948942	1.107	0.940588
762088752	PREDICTED: U5 small nuclear ribonucleoprotein 40 kDa protein [Crassostrea gigas]	17	C gigas	3	6	3	346	38.3	7.17	16.61
762120361	PREDICTED: spermine oxidase [Crassostrea gigas]	8	C gigas	3	10	3	487	55.1	5.36	16.37	0.343	0.25178	1.481	0.902881	0.893	0.97953	1.507	0.60082	0.814	0.908679
1139828890	PREDICTED: myc box-dependent-interacting protein 1-like [Crassostrea gigas]	9	C gigas	3	6	3	515	58.4	4.89	16.13	1.23	0.723887	1.129	0.98516	1	0.962839	0.931	0.919597	1.587	0.209935
762095807	PREDICTED: laminin subunit gamma-1 [Crassostrea gigas]	13	C gigas	4	7	3	387	43.4	5.01	16.11							1.03	0.997485	0.647	0.607063
1200177853	selenium-dependent glutathione peroxidase, partial [Crassostrea gigas]	13	C gigas	3	8	3	242	27.6	6.42	16.05	0.713	0.95165	1.301	0.968829	0.804	0.966403	1.369	0.801217	0.729	0.807394
762107887	PREDICTED: nuclear pore complex protein Nup93 [Crassostrea gigas]	5	C gigas	3	9	3	823	94.5	5.64	15.98	0.811	0.982874	1.289	0.977734	1.534	0.188079	0.956	0.948942	0.953	0.994563
762169379	PREDICTED: RNA-binding protein 1-like [Crassostrea gigas]	22	C gigas	3	6	3	157	18.2	11.8	15.65	0.593	0.725043	1.301	0.968829	0.772	0.753098	1.131	0.948942	1.39	0.46414
1139834314	PREDICTED: aminopeptidase N [Crassostrea gigas]	7	C gigas	3	6	3	542	61.6	5.67	15.31	0.349	0.265208			1.129	0.837116	0.745	0.724038	0.926	0.990881
762158051	PREDICTED: tumor necrosis factor alpha-induced protein 8 isoform X1 [Crassostrea gigas]	19	C gigas	3	8	3	221	24.9	6.8	15.19	0.428	0.358748	1.199	0.998393	0.838	0.957296			1.096	0.939339
762083973	PREDICTED: N-acetylneuraminate lyase-like [Crassostrea gigas]	12	C gigas	3	7	3	308	34.2	8.19	15.16	0.884	0.984557	1.247	0.98516	0.86	0.966403	1.132	0.948942	0.806	0.904469
762100373	PREDICTED: hydroxyacylglutathione hydrolase, mitochondrial [Crassostrea gigas]	13	C gigas	3	7	3	305	34.2	8.12	15.14	1.196	0.836737	+	1.19821e-16	1.048	0.935571	1.098	0.970476	0.376	0.0197025
762144350	PREDICTED: elastase-1-like [Crassostrea gigas]	19	C gigas	3	7	3	264	28	6.3	14.94	3.288	0.00391662	1.207	0.992679	0.517	0.373824	0.419	0.0720344
762154877	PREDICTED: splicing factor 3B subunit 2 [Crassostrea gigas]	4	C gigas	3	6	3	1075	119.7	5.07	14.89	0.789	0.984557	1.197	0.999375	0.71	0.852322	1.142	0.961525	0.797	0.925092
1139751115	PREDICTED: uncharacterized protein LOC105326615 [Crassostrea gigas]	3	C gigas	3	8	3	1415	161.9	5.78	14.65	0.712	0.95165	1.879	0.569488	0.812	0.898703	0.952	0.948942	1.738	0.194989
1139804169	PREDICTED: AP-1 complex subunit gamma-1 isoform X1 [Crassostrea gigas]	4	C gigas	3	8	3	851	94.9	7.34	13.98	0.716	0.95165			0.712	0.67627	0.807	0.829034	1.513	0.536305
762115894	PREDICTED: unconventional myosin-VI isoform X1 [Crassostrea gigas]	5	C gigas	3	6	3	1257	145.4	8.94	13.67	1.649	0.424836	2.122	0.366678	1.076	0.90649	1.324	0.838243	0.774	0.862221
762073514	PREDICTED: uncharacterized protein LOC105332995 [Crassostrea gigas]	22	C gigas	3	7	3	252	28.5	8.35	13.64	1.322	0.671845	1.132	0.98516	0.952	0.98409	1.996	0.127074	1.295	0.749792
762076581	PREDICTED: dynein intermediate chain 2, ciliary isoform X1 [Crassostrea gigas]	6	C gigas	3	10	3	744	83.7	6.14	13.62	1.35	0.676879	0.763	0.473947	0.797	0.915624	1.448	0.723726	0.896	0.984132
762131751	PREDICTED: NAD(P) transhydrogenase, mitochondrial [Crassostrea gigas]	3	C gigas	3	7	3	1069	112.5	7.08	13.24	0.62	0.875802			0.737	0.824344	1.873	0.255297	0.569	0.429674
762126808	PREDICTED: membrane-associated progesterone receptor component 1 [Crassostrea gigas]	26	C gigas	3	10	3	192	21.6	5.01	12.95	0.444	0.521019	1.669	0.857749	0.542	0.306033	0.443	0.103992	1.279	0.763239
1139739895	PREDICTED: uncharacterized protein LOC105328194 [Crassostrea gigas]	26	C gigas	3	6	3	141	16.1	4.87	12.72	1.1	0.922994	1.768	0.674022	0.85	0.963352
762120389	PREDICTED: kelch-like protein 18 [Crassostrea gigas]	3	C gigas	3	14	3	867	98	4.93	12.5	0.778	0.958297	1.423	0.924302	0.816	0.935571	1.09	0.966761	0.849	0.920617
762110579	PREDICTED: C-Jun-amino-terminal kinase-interacting protein 4 isoform X1 [Crassostrea gigas]	3	C gigas	3	8	3	1543	172.4	5.31	12.37	0.709	0.95165	1.136	0.98516	0.907	0.98409	0.841	0.868222	1.304	0.758353
1139806854	PREDICTED: uncharacterized protein LOC105330990 isoform X2 [Crassostrea gigas]	12	C gigas	3	7	3	268	29.2	7.01	11.81	1.15	0.826042	+	1.19821e-16	2.329	0.0126374	0.838	0.868833	0.654	0.524972
762126852	PREDICTED: cathepsin L1 [Crassostrea gigas]	20	C gigas	4	7	3	328	36.6	6.71	11.77			1.195	0.992679			0.783	0.810143	0.739	0.864419
1139817247	PREDICTED: deleted in malignant brain tumors 1 protein [Crassostrea gigas]	11	C gigas	3	7	3	1036	110.9	5.2	11.49	-	1.03314e-16	0.946	0.881208	1.371	0.555785			0.911	0.986637
762132009	PREDICTED: 45 kDa calcium-binding protein [Crassostrea gigas]	14	C gigas	3	7	3	347	40.5	4.89	11.48	0.898	0.984557	1.44	0.914743	0.761	0.921431	0.857	0.884342	0.73	0.828662
762088320	PREDICTED: ran-binding protein 3 isoform X1 [Crassostrea gigas]	7	C gigas	3	5	3	520	57	5.24	11.41	0.964	0.951844	1.313	0.96816	0.936	0.999272	1.371	0.829806	1.094	0.941672
762107748	PREDICTED: cathepsin L1-like isoform X2 [Crassostrea gigas]	14	C gigas	3	5	3	360	40.3	5.12	11.12	1.104	0.893458	0.929	0.867328	0.721	0.66082	1.493	0.605713	0.885	0.941672
762090146	PREDICTED: bifunctional purine biosynthesis protein PURH [Crassostrea gigas]	57	C gigas	3	7	3	99	10.3	5.87	11.08
762084669	PREDICTED: E3 ubiquitin-protein ligase NEDD4 isoform X1 [Crassostrea gigas]	5	C gigas	3	4	3	871	100.2	5.9	10.95	0.475	0.571856	1.851	0.714067					0.652	0.754818
762090610	PREDICTED: CCA tRNA nucleotidyltransferase 1, mitochondrial-like [Crassostrea gigas]	9	C gigas	3	4	3	470	55.4	8.41	10.76	1.007	0.95165	0.95	0.877835	0.733	0.698176	0.751	0.74125	0.757	0.749613
762156878	PREDICTED: KIF1-binding protein [Crassostrea gigas]	8	C gigas	3	4	3	578	68.3	5.22	10.59	0.638	0.911691			0.951	0.971864	1.21	0.932461	0.672	0.779445
1139850465	PREDICTED: epidermal growth factor receptor substrate 15-like 1 [Crassostrea gigas]	9	C gigas	3	4	3	805	87.3	4.96	10.2
762117152	PREDICTED: glutathione S-transferase theta-1 [Crassostrea gigas]	15	C gigas	3	4	3	234	27.5	8.91	9.99	0.684	0.942394	2.435	0.0828864	2.49	1.66846e-06	0.825	0.439363	1.022	0.959943
762146089	PREDICTED: YTH domain-containing family protein 3 [Crassostrea gigas]	7	C gigas	3	21	3	522	57.6	7.59	9.88	0.594	0.81705	1.625	0.794579	0.864	0.963646	0.748	0.73357	1.484	0.493604
762168752	PREDICTED: uncharacterized protein LOC105325076 [Crassostrea gigas]	13	C gigas	3	5	3	360	37.8	6.18	9.76	0.542	0.776262	-	1.19821e-16	0.711	0.668865	-	1.17871e-16	0.96	0.999849
762105919	PREDICTED: uncharacterized protein LOC105333981 [Crassostrea gigas]	15	C gigas	3	6	3	236	25.3	7.23	9.76	1.468	0.383249	1.515	0.867328	0.617	0.276081	1.132	0.966761
762138247	PREDICTED: valacyclovir hydrolase [Crassostrea gigas]	9	C gigas	3	5	3	319	36.7	9.13	9.67	0.766	0.972403	1.107	0.974492	0.841	0.935306	0.944	0.956129
762133603	PREDICTED: endophilin-A3 isoform X1 [Crassostrea gigas]	14	C gigas	3	5	3	359	40.9	5.35	9.63	0.444	0.521338	0.715	0.644552	0.877	0.97953	1.201	0.942507	1.049	0.951796
1139845803	PREDICTED: COP9 signalosome complex subunit 7b [Crassostrea gigas]	16	C gigas	3	6	3	263	29.3	6.42	9.4	0.683	0.942394	0.843	0.848638	0.735	0.701067	1.281	0.8662	1.084	0.939339
762141087	PREDICTED: NEDD8-activating enzyme E1 regulatory subunit isoform X1 [Crassostrea gigas]	13	C gigas	3	4	3	459	52.3	4.91	9.37
762139414	PREDICTED: hephaestin-like protein [Crassostrea gigas]	5	C gigas	3	3	3	897	99.5	6.13	9.31	0.73	0.951844	0.398	0.0328202	0.838	0.962839	0.738	0.710459
762073236	PREDICTED: calmodulin isoform X1 [Crassostrea gigas]	25	C gigas	3	6	3	178	20.3	5.27	9.31	0.525	0.489789	0.752	0.186068	0.177	1.27212e-14	0.924	0.848925	0.96	0.987629
762134753	PREDICTED: acylpyruvase FAHD1, mitochondrial [Crassostrea gigas]	35	C gigas	3	4	3	216	23.6	7.11	9.18	1.509	0.690123	1.134	0.985299					1.795	0.373324
762105954	PREDICTED: PAB-dependent poly(A)-specific ribonuclease subunit PAN2 [Crassostrea gigas]	2	C gigas	3	5	3	1341	151.9	6.09	9.05	0.348	0.175764	1.894	0.715927	0.458	0.0999851	1.131	0.966761	1.006	0.968307
762167983	PREDICTED: uncharacterized protein LOC105324834 [Crassostrea gigas]	12	C gigas	3	6	3	358	40.2	6.61	8.97	0.914	0.988552			0.608	0.598709	0.992	0.974521	0.461	0.20522
762108054	PREDICTED: coiled-coil domain-containing protein 25-like [Crassostrea gigas]	15	C gigas	3	8	3	207	24.5	5.76	8.76	0.625	0.888242	0.879	0.812619	1.008	0.963646	0.765	0.763226	1.136	0.908679
762081137	PREDICTED: uncharacterized protein LOC105323338 [Crassostrea gigas]	7	C gigas	3	4	3	432	48.2	6.21	8.61	0.714	0.942394	0.845	0.477523	0.982	0.98409	1.05	0.993945	0.836	0.812713
762094524	PREDICTED: peptidyl-prolyl cis-trans isomerase-like 1 [Crassostrea gigas]	17	C gigas	3	7	3	169	18.6	6.93	8.3	0.706	0.95165	1.399	0.924942	1.005	0.962839	0.455	0.0873789	0.781	0.900194
762150223	PREDICTED: probable 2-oxoglutarate dehydrogenase E1 component DHKTD1, mitochondrial [Crassostrea gigas]	4	C gigas	3	5	3	915	102.6	6.52	8.29	0.864	0.991255	0.943	0.901482	0.993	0.974976	0.867	0.842853	0.744	0.7327
762073766	PREDICTED: UPF0585 protein C16orf13 homolog isoform X1 [Crassostrea gigas]	32	C gigas	3	8	3	234	26.2	7.34	7.85			1.025	0.935733	0.826	0.93437	0.777	0.784836	1.243	0.811419
762136014	PREDICTED: cat eye syndrome critical region protein 5 isoform X1 [Crassostrea gigas]	9	C gigas	3	3	3	425	48.1	5.6	7.83	1.159	0.652408	0.122	1.19821e-16	0.662	0.407339	1.434	0.75936	2.096	0.0192024
762132835	PREDICTED: SH2 domain-containing adapter protein E isoform X1 [Crassostrea gigas]	9	C gigas	3	5	3	550	60.9	7.66	7.68	0.819	0.991846	1.413	0.917778	1.17	0.824344	1.084	0.981776	1.019	0.973353
1139851744	PREDICTED: protein l(2)37Cc [Crassostrea gigas]	21	C gigas	3	4	3	203	22.8	8.15	7.39	0.97	0.951844	1.411	0.906225	0.565	0.405163	1.158	0.953642	0.679	0.748739
1139849921	PREDICTED: serine protease inhibitor dipetalogastin, partial [Crassostrea gigas]	6	C gigas	3	3	3	534	58	5.08	7.34	0.855	0.997467	0.618	0.290092	0.845	0.975508	1.449	0.74125	1.692	0.344511
762121752	PREDICTED: peroxisomal acyl-coenzyme A oxidase 1 [Crassostrea gigas]	6	C gigas	3	3	3	663	74.8	8.19	7.25
762070385	PREDICTED: arylsulfatase B [Crassostrea gigas]	6	C gigas	3	3	3	492	55	8.03	7.24	0.835	0.984557	1.498	0.896326	0.952	0.975425	0.759	0.775899
762099804	PREDICTED: protein-glutamate O-methyltransferase [Crassostrea gigas]	10	C gigas	3	4	3	435	49.9	5.52	7.22	0.888	0.999729	1.413	0.931201	0.9	0.98409	1.079	0.985764
762159383	PREDICTED: gamma-interferon-inducible lysosomal thiol reductase [Crassostrea gigas]	17	C gigas	3	12	3	262	29.7	6.87	7.2	0.643	0.895816	0.661	0.600227	0.812	0.962839	0.838	0.868222	0.668	0.77645
1139845871	PREDICTED: phosphatidylinositol phosphatase PTPRQ [Crassostrea gigas]	4	C gigas	3	3	3	954	106.9	5.35	7.18
762116132	PREDICTED: 2-amino-3-carboxymuconate-6-semialdehyde decarboxylase [Crassostrea gigas]	11	C gigas	3	4	3	335	37.9	6.35	7.14	0.845	0.988552	1.076	0.941755	0.992	0.963646	1.046	0.997485	1.16	0.862221
762093004	PREDICTED: group XV phospholipase A2 [Crassostrea gigas]	10	C gigas	3	3	3	405	46	8.75	6.8	0.706	0.948629	0.47	0.0310087			0.884	0.86745	0.94	0.984132
1139856432	PREDICTED: poly(ADP-ribose) glycohydrolase-like [Crassostrea gigas]	6	C gigas	3	3	3	722	81.7	8.03	6.76
762140597	PREDICTED: retinol dehydrogenase 12 isoform X1 [Crassostrea gigas]	8	C gigas	3	5	3	438	48.5	5.27	6.54	0.888	0.982709	0.661	0.244123	0.918	0.989221	1.317	0.771066	0.861	0.914552
762127654	PREDICTED: uncharacterized protein LOC105341861 [Crassostrea gigas]	7	C gigas	3	3	3	388	43.7	4.73	6.44	0.786	0.984557	0.991	0.890026			1.468	0.654302	2.005	0.0858653
762112701	PREDICTED: 28 kDa heat- and acid-stable phosphoprotein, partial [Crassostrea gigas]	21	C gigas	3	6	3	196	22.4	6.83	6.43	0.41	0.412252	1.424	0.906225			1.001	0.988781
762154858	PREDICTED: DNA-directed RNA polymerase II subunit RPB7 [Crassostrea gigas]	23	C gigas	3	5	3	170	19.1	5.85	6.35	0.882	0.967557	1.145	0.968829	1.204	0.626558	1.048	0.996291	1.756	0.0677967
762164240	PREDICTED: dnaJ homolog subfamily B member 4 isoform X1 [Crassostrea gigas]	14	C gigas	3	6	3	354	38.8	9.03	6.29	0.874	0.984557	1.503	0.884985	0.625	0.503715	0.892	0.916206	1.439	0.603152
1139752687	PREDICTED: LOW QUALITY PROTEIN: armadillo repeat-containing protein 3-like [Crassostrea gigas]	4	C gigas	3	7	3	904	98.9	5.41	6.28			0.766	0.794579	0.939	0.976593	1.088	0.97163	0.948	0.998462
1139809645	PREDICTED: probable chitinase 3 [Crassostrea gigas]	1	C gigas	3	3	3	3047	335.2	7.05	5.87	0.779	0.984557	1.055	0.94661	0.879	0.976593	3.803	0.000439157	1.339	0.725614
762108165	PREDICTED: uncharacterized protein LOC105334826 [Crassostrea gigas]	10	C gigas	3	8	3	338	38.8	6.67	5.86	1.105	0.778901	4.398	0.0147481	1.41	0.124929	0.926	0.948635	0.54	0.372357
1139852952	PREDICTED: leucine-rich repeat protein soc-2 homolog, partial [Crassostrea gigas]	17	C gigas	3	4	3	226	25.4	8.63	5.35	0.684	0.942394	1.311	0.968829	0.609	0.649412	0.884	0.913227	0.959	0.991881
762097102	PREDICTED: cysteine dioxygenase type 1-like [Crassostrea gigas]	20	C gigas	3	3	3	220	25.1	5.9	5.18					1.81	0.137454	1.11	0.976165	1.163	0.865558
762118634	PREDICTED: N-alpha-acetyltransferase 15, NatA auxiliary subunit [Crassostrea gigas]	4	C gigas	3	3	3	852	98.7	7.99	5.14	0.43	0.458269	+	1.19821e-16	0.648	0.719653	1.019	0.995397	0.641	0.74303
1139848613	PREDICTED: inter-alpha-trypsin inhibitor heavy chain H3-like [Crassostrea gigas]	8	C gigas	3	5	3	641	69.8	8.35	5.03	1.185	0.842927	0.728	0.528807	0.94	0.98409	0.705	0.665557	0.602	0.570628
762130416	PREDICTED: guanosine-3',5'-bis(diphosphate) 3'-pyrophosphohydrolase MESH1 [Crassostrea gigas]	18	C gigas	3	3	3	177	20.2	6.06	5	0.815	0.988552	1.301	0.965898	1.147	0.836067	1.181	0.920325	0.938	0.984132
762093829	PREDICTED: glutathione S-transferase omega-1 [Crassostrea gigas]	11	C gigas	3	13	3	268	31.5	8.28	4.98	1.012	0.95165	0.914	0.867328	0.842	0.946312	1.06	0.991452	1.511	0.600085
1139747108	PREDICTED: AP-3 complex subunit mu-2 isoform X1 [Crassostrea gigas]	8	C gigas	3	6	3	432	49.1	6.86	4.72	0.766	0.980061	1.079	0.971351	0.344	0.00636783	0.956	0.94895	0.695	0.810035
762156500	PREDICTED: uncharacterized protein LOC109617052 [Crassostrea gigas]	10	C gigas	3	3	3	259	29.6	6.28	4.52					2.231	0.0282892	0.764	0.763226	0.447	0.205585
762099252	PREDICTED: uncharacterized protein LOC105331515 [Crassostrea gigas]	3	C gigas	3	3	3	1226	131.8	9.06	4.04	-	1.03314e-16	1.237	0.985299	0.488	0.327399			+	1.14749e-16
762149993	PREDICTED: uncharacterized protein LOC105317861 isoform X1 [Crassostrea gigas]	6	C gigas	3	3	3	523	57	6.64	4.04	1.674	0.436134	0.412	0.076353	2.12	0.019255	0.814	0.848925	0.882	0.983161
1139814399	PREDICTED: sulfotransferase family cytosolic 1B member 1 isoform X1 [Crassostrea gigas]	14	C gigas	3	3	3	294	34	7.5	2.74					0.45	0.00665759
762084445	PREDICTED: uncharacterized protein LOC105326400 [Crassostrea gigas]	7	C gigas	3	3	3	640	74.3	4.82	2.12	0.434	0.514682			0.991	0.975425	0.993	0.981776
762073476	PREDICTED: uncharacterized protein LOC105332807 isoform X1 [Crassostrea gigas]	7	C gigas	3	3	3	442	50.2	5.01	1.95	0.369	0.290278	1.079	0.98516	0.935	0.999675	0.99	0.976103	1.282	0.81852
762118983	PREDICTED: probable cytosolic oligopeptidase A [Crassostrea gigas]	5	C gigas	3	3	3	730	84.1	6.06	0	2.776	0.0314589	0.958	0.892963	0.829	0.939006
762109106	PREDICTED: actin [Crassostrea gigas]	96	C gigas	47	9922	2	535	59.3	5.17	32395.2	1.354	0.521338	2.102	0.329098	1.529	0.0876615	0.927	0.818541	0.9	0.951796
762119229	PREDICTED: myosin heavy chain, striated muscle isoform X2 [Crassostrea gigas]	64	C gigas	169	6097	2	1942	222.6	5.67	21728.7	2.843	0.000540302	1.24	0.969073	0.654	0.120521	0.685	0.0527754	0.731	0.502313
229472806	actin [Crassostrea gigas]	90	C gigas	37	7161	2	376	41.8	5.39	21238.6	1.587	0.18403	1.307	0.917778	0.462	8.49877e-05	1.341	0.668719	0.565	0.198948
229472804	actin [Crassostrea gigas]	92	C gigas	37	6789	2	376	41.8	5.48	19445.8	0.666	0.942394	1.322	0.951325	1.286	0.507176	0.632	0.241721	0.833	0.897265
762093591	PREDICTED: paramyosin isoform X1 [Crassostrea gigas]	77	C gigas	98	4921	2	886	102.3	5.36	17381.7	2.655	0.000958149	0.622	0.0267047	0.68	0.343244	0.474	0.0590051	0.554	0.120296
762093593	PREDICTED: paramyosin isoform X2 [Crassostrea gigas]	77	C gigas	98	4900	2	886	102.2	5.39	17330.5	1	0.905751	0.968	0.763059	0.701	0.355622	0.966	0.909134	0.828	0.843594
44885729	arginine kinase [Crassostrea gigas]	89	C gigas	42	4102	2	350	39.6	7.03	15876	1.429	0.358227	0.873	0.572022	1.382	0.169156	0.963	0.868222	1.248	0.603152
762069964	PREDICTED: alpha-actinin, sarcomeric isoform X1 [Crassostrea gigas]	85	C gigas	76	4415	2	888	103.1	5.45	15036.5	1.024	0.920815	1.073	0.929052	1.152	0.710942	1.178	0.848925	1.039	0.951796
762069966	PREDICTED: alpha-actinin, sarcomeric isoform X2 [Crassostrea gigas]	85	C gigas	76	4283	2	888	103	5.49	14580.5	1.088	0.925436	1.216	0.991773	1.219	0.705452	0.887	0.898477	0.698	0.615253
762071759	PREDICTED: filamin-A isoform X4 [Crassostrea gigas]	67	C gigas	50	3341	2	869	94	6.83	12517.5	0.981	0.914595	0.785	0.322782	1.008	0.963646	1.375	0.447857	0.869	0.911558
1139739839	PREDICTED: filamin-A isoform X2 [Crassostrea gigas]	66	C gigas	49	3273	2	845	91.1	6.67	12345.5	2.344	0.00628769	1.073	0.928283	1.265	0.409399	0.959	0.86745	0.762	0.61453
762146153	PREDICTED: troponin T isoform X9 [Crassostrea gigas]	58	C gigas	26	1884	2	315	37.3	5.22	6592.49	6.135	4.70875e-10	1.034	0.902881	0.787	0.701067	0.681	0.0340745	1.122	0.84225
762146147	PREDICTED: troponin T, skeletal muscle isoform X8 [Crassostrea gigas]	59	C gigas	26	1762	2	321	37.9	5.12	6110.59	4.899	3.89168e-05	0.84	0.704938	2.806	9.7141e-05	0.534	0.145216
762146139	PREDICTED: troponin T, skeletal muscle isoform X4 [Crassostrea gigas]	61	C gigas	26	1747	2	336	39.4	5.07	6037.18
762119387	PREDICTED: transgelin-3 isoform X2 [Crassostrea gigas]	80	C gigas	17	1658	2	164	18.7	6.76	5979.37	0.719	0.942394	0.963	0.821334	1.473	0.0671901	0.816	0.356952	1.081	0.908679
762146131	PREDICTED: troponin T, skeletal muscle isoform X2 [Crassostrea gigas]	47	C gigas	24	1667	2	343	40.2	5.05	5647.67	1.154	0.748061	0.691	0.210941	1.798	0.00492364	0.772	0.446454	0.908	0.951796
762119385	PREDICTED: transgelin-3 isoform X1 [Crassostrea gigas]	80	C gigas	17	1537	2	166	19.1	7.31	5629.89	0.639	0.853086	0.867	0.570064	1.2	0.633328	1.005	0.948942	1.25	0.623817
1139823875	PREDICTED: hillarin isoform X1 [Crassostrea gigas]	74	C gigas	37	1470	2	696	78.5	7.05	5131.47	0.491	0.554644	1.294	0.969073	0.71	0.407339	0.623	0.0262763	1.508	0.203933
762142905	PREDICTED: tubulin alpha-3 chain isoform X1 [Crassostrea gigas]	73	C gigas	26	1260	2	451	50.1	5.06	4320.26	0.242	0.00698212	0.917	0.848021	1.295	0.444948	4.362	7.39475e-08	0.971	0.999849
762115034	PREDICTED: 14-3-3-like protein 2 isoform X2 [Crassostrea gigas]	78	C gigas	27	1195	2	251	28.8	5	3683.72	1.149	0.757563	0.794	0.337986	0.957	0.994203	1.321	0.489441	0.935	0.968713
56603668	alpha-tubulin [Crassostrea gigas]	53	C gigas	22	933	2	452	50.1	5.11	3103.73	0.631	0.825042	2.537	0.0108006	0.699	0.318482	1.715	0.0835028	1.291	0.663781
762090270	PREDICTED: adenylyl cyclase-associated protein 1 isoform X3 [Crassostrea gigas]	65	C gigas	33	938	2	472	51.6	8.57	2673.28	0.541	0.570766	1.384	0.906225	1.254	0.478841	1.168	0.908515	0.985	0.984132
762093558	PREDICTED: rho GDP-dissociation inhibitor 1 isoform X2 [Crassostrea gigas]	81	C gigas	21	833	2	201	23.1	5.35	2467.71	0.92	0.968375	1.115	0.969073	1.185	0.630393	1.147	0.899443	0.976	0.998462
762087413	PREDICTED: alpha-adducin isoform X9 [Crassostrea gigas]	58	C gigas	39	686	2	770	85.9	6.96	2225.28	0.73	0.95165	1.136	0.98516	0.663	0.67627	0.699	0.654302	1.037	0.97023
762132877	PREDICTED: serine/threonine-protein phosphatase 2A 65 kDa regulatory subunit A alpha isoform-like isoform X2 [Crassostrea gigas]	56	C gigas	29	661	2	588	65.3	5.11	2136.3	2.291	0.0927395	1.074	0.968829	0.899	0.98409	2.65	0.0373393	0.599	0.366658
762155296	PREDICTED: tubulin alpha-1A chain [Crassostrea gigas]	43	C gigas	15	614	2	415	46.3	5.3	2104.94	1.586	0.391116	0.882	0.762196	0.544	0.0220507	1.733	0.226302	0.548	0.143572
762129526	PREDICTED: carbonic anhydrase 2 isoform X1 [Crassostrea gigas]	51	C gigas	14	644	2	336	37.4	8.68	2076.9	0.465	0.252381	1.438	0.838867	1.067	0.899218	1.245	0.70158	1.081	0.908679
762132875	PREDICTED: serine/threonine-protein phosphatase 2A 65 kDa regulatory subunit A alpha isoform-like isoform X1 [Crassostrea gigas]	56	C gigas	29	646	2	590	65.5	5.11	2074.5	0.365	0.311766	1.101	0.98516	0.629	0.701067	0.736	0.768898	0.945	0.995141
762094380	PREDICTED: carbonic anhydrase 2-like [Crassostrea gigas]	58	C gigas	14	628	2	270	30	7.94	1982.02	0.184	0.000375229	2.463	0.187921	0.89	0.938066	0.824	0.39311	1.109	0.854036
762126921	PREDICTED: uncharacterized protein LOC105341623 isoform X10 [Crassostrea gigas]	44	C gigas	29	642	2	725	81.9	9.01	1891.1			1.788	0.66068	1.592	0.057245	1.544	0.57672	1.09	0.939652
762109220	PREDICTED: transaldolase isoform X1 [Crassostrea gigas]	73	C gigas	24	615	2	331	36.8	5.4	1860.49	0.961	0.95165	1.021	0.879424	1.009	0.970072	0.883	0.644279	0.895	0.938635
51989573	cytoplasmic aspartate aminotransferase [Crassostrea gigas]	70	C gigas	26	470	2	401	45.2	7.72	1572.61	0.671	0.933926	1.843	0.448857	0.949	0.999138	1.145	0.941873	1.333	0.544583
1139804287	PREDICTED: thymosin beta isoform X7 [Crassostrea gigas]	52	C gigas	18	473	2	273	31.7	6.14	1294.73	0.566	0.571856	1.224	0.98516	1.456	0.0816799	0.78	0.226366	1.079	0.908679
762140300	PREDICTED: glutarate-semialdehyde dehydrogenase DavD isoform X1 [Crassostrea gigas]	65	C gigas	25	395	2	521	55.5	8.1	1197.54					0.994	0.975425	0.891	0.801217	1.645	0.0706277
762140296	PREDICTED: glutarate-semialdehyde dehydrogenase DavD isoform X2 [Crassostrea gigas]	62	C gigas	25	386	2	521	55.6	8.1	1168.99	0.991	0.915637	1.263	0.977215	+	1.15323e-16	1.105	0.966761	-	1.14749e-16
762084501	PREDICTED: LIM and SH3 domain protein F42H10.3 isoform X4 [Crassostrea gigas]	45	C gigas	18	379	2	425	48.7	7.12	1159.49	0.758	0.971878	1.01	0.871057	0.807	0.826114	1.17	0.908515	0.811	0.808939
762167740	PREDICTED: uncharacterized protein LOC105324745 [Crassostrea gigas]	76	C gigas	15	356	2	217	24.5	5.47	1128.79	1.553	0.225265	1.041	0.881208	1.191	0.608818	0.609	0.00254564	0.571	0.0384921
762078383	PREDICTED: microtubule-associated protein RP/EB family member 1 isoform X4 [Crassostrea gigas]	57	C gigas	15	294	2	276	30.8	5.1	1050.35	0.711	0.95165	1.639	0.746741	1.131	0.759672	0.797	0.470287	0.984	0.984132
762078385	PREDICTED: microtubule-associated protein RP/EB family member 1 isoform X5 [Crassostrea gigas]	57	C gigas	15	290	2	276	30.7	5.02	1016.4	0.926	0.95165	1.065	0.906225	0.933	0.98409	0.759	0.208812	1.255	0.603152
1139829285	PREDICTED: soma ferritin-like isoform X2 [Crassostrea gigas]	59	C gigas	10	332	2	171	19.9	5.31	987.93	0.765	0.983502	0.908	0.631318	1.148	0.719653	1.357	0.462935	1.19	0.732297
762157351	PREDICTED: S-crystallin SL11 isoform X1 [Crassostrea gigas]	58	C gigas	13	319	2	201	22.7	6.11	908.9	0.897	0.972403	0.669	0.281665	1.039	0.931611	0.904	0.848925	0.673	0.421891
762141891	PREDICTED: fructose-bisphosphate aldolase-like, partial [Crassostrea gigas]	62	C gigas	14	289	2	163	17.8	7.24	879.22	0.396	0.0787165	1.831	0.225629	0.831	0.856611	2.426	0.00877025	1.198	0.734784
762117258	PREDICTED: uncharacterized protein LOC105338180 [Crassostrea gigas]	94	C gigas	15	246	2	171	19.1	5.35	741.76	2.005	0.271964
762071930	PREDICTED: glucose-6-phosphate 1-dehydrogenase [Crassostrea gigas]	52	C gigas	20	297	2	461	52.4	8.54	722.46	0.848	0.984557	0.986	0.855071	0.884	0.962839	1.357	0.619186	0.851	0.896236
762106618	PREDICTED: heat shock protein 70 B2 [Crassostrea gigas]	10	C gigas	5	176	2	634	69.8	5.92	580.62	0.949	0.978938	0.943	0.867328
1139852772	PREDICTED: glutathione S-transferase Mu 3 [Crassostrea gigas]	57	C gigas	10	197	2	170	19.5	7.83	508.38	1.277	0.453227	0.634	0.0357743	3.244	2.46721e-05	12.341	4.76949e-11
762150690	PREDICTED: sterol 24-C-methyltransferase [Crassostrea gigas]	24	C gigas	4	118	2	190	21.2	6.33	485.14	0.412	0.149505	0.805	0.458275	1.032	0.935571	1.295	0.680003	2.234	0.000178764
1139827412	PREDICTED: glycine--tRNA ligase-like [Crassostrea gigas]	35	C gigas	19	164	2	639	72.8	7.81	478.3	0.705	0.95165	1.482	0.906225	0.941	0.97953	1.069	0.984468	0.811	0.948873
1359485958	DM9-domain containing protein 2 [Crassostrea gigas]	48	C gigas	8	223	2	143	15.8	8.57	420.89			+	1.19821e-16	1.228	0.454432	1.048	0.984468	0.698	0.371003
762137527	PREDICTED: elongation factor 1-delta-like isoform X2 [Crassostrea gigas]	41	C gigas	12	118	2	281	30.6	5.02	419.73	0.627	0.848562	1.412	0.916124	1.012	0.949598	0.673	0.360832	0.759	0.758353
762113162	PREDICTED: cAMP-dependent protein kinase catalytic subunit isoform X3 [Crassostrea gigas]	26	C gigas	9	123	2	372	42.9	8.28	370.17	0.937	0.954855	1.266	0.98516	1.09	0.842371	0.81	0.670863	1.093	0.923083
762107938	PREDICTED: calmodulin-A [Crassostrea gigas]	36	C gigas	5	113	2	149	16.9	4.25	363.55			1.201	0.991773					1.068	0.951796
762078560	PREDICTED: uncharacterized protein LOC105347280 [Crassostrea gigas]	4	C gigas	3	169	2	959	108.8	5.82	358.02	0.442	0.241664	1.422	0.867328	0.773	0.590447	1.188	0.829806	1.643	0.0448768
762160966	PREDICTED: cartilage matrix protein-like, partial [Crassostrea gigas]	21	C gigas	3	107	2	167	18.3	5.12	350.7	0.679	0.884642	0.835	0.464309	1.023	0.962839	1.057	0.997485	0.878	0.908679
1139810569	PREDICTED: glycogen debranching enzyme [Crassostrea gigas]	22	C gigas	5	131	2	357	40.1	5.82	349.65	0.398	0.0995125	0.55	0.0213247	0.837	0.892869	1.202	0.866566	1.346	0.50444
762168326	PREDICTED: lactoylglutathione lyase [Crassostrea gigas]	68	C gigas	9	125	2	179	20.6	5.44	313.02	1.744	0.175662	0.96	0.867328	1	0.966465	1.016	0.955424	0.842	0.870821
762101317	PREDICTED: nuclear transport factor 2-like [Crassostrea gigas]	23	C gigas	2	63	2	133	14.9	5.43	250.74	0.688	0.943914	1.325	0.917996	1.065	0.894933	1.362	0.487031	0.925	0.951796
762148837	PREDICTED: LOW QUALITY PROTEIN: ubiquitin-conjugating enzyme E2 2-like [Crassostrea gigas]	37	C gigas	3	82	2	144	16.2	7.34	241.67	1.167	0.658593	1.259	0.968829	1.081	0.873894	1.221	0.782271	0.774	0.625972
1345541793	DM9-containing protein-2CgDM9CP-2 [Crassostrea gigas]	33	C gigas	6	138	2	145	16	8.21	238.55	0.792	0.988552	1.345	0.917778	0.658	0.209187	1.8	0.00830476	0.965	0.992506
762111824	PREDICTED: adenosine deaminase [Crassostrea gigas]	24	C gigas	9	106	2	359	40.7	5.41	234.84	0.354	0.043558	0.7	0.464309	1.242	0.679936	0.743	0.548955	2.286	0.0111543
1139830674	PREDICTED: leukocyte elastase inhibitor, partial [Crassostrea gigas]	45	C gigas	7	80	2	170	18.7	5.07	211.1	0.668	0.895674	1.47	0.867328	1.762	0.0117578	0.779	0.736551	0.704	0.540322
762147627	PREDICTED: small nuclear ribonucleoprotein Sm D1-like [Crassostrea gigas]	26	C gigas	2	82	2	121	13.4	11.15	210.82	0.71	0.95165	1.206	0.99723	1.108	0.834583	1.159	0.919597	0.836	0.839816
762136721	PREDICTED: CD63 antigen [Crassostrea gigas]	7	C gigas	2	79	2	241	26.2	6.51	202.36	0.852	0.984557	1.68	0.456138	0.892	0.962839	1.119	0.948942	0.579	0.0525734
168824098	hexokinase, partial [Crassostrea gigas]	31	C gigas	11	81	2	452	50.7	5.48	199.64	0.868	0.988552	1.014	0.924942	0.97	0.97953	0.942	0.948942	0.653	0.603894
762122482	PREDICTED: 60S acidic ribosomal protein P2 [Crassostrea gigas]	62	C gigas	3	45	2	112	11.5	4.86	197.83	1.049	0.842927	1.457	0.906225	0.918	0.974132	1.731	0.0728447
762135611	PREDICTED: epidermal growth factor receptor kinase substrate 8 isoform X2 [Crassostrea gigas]	16	C gigas	14	99	2	1072	122.9	8.73	194.38	1.702	0.569123	0.473	0.141774	1.035	0.933854	1.297	0.87637	0.731	0.834201
762125893	PREDICTED: uncharacterized protein LOC105341256 [Crassostrea gigas]	50	C gigas	4	45	2	146	16.4	6.35	187.8					2.067	0.0549666	0.712	0.577272	1.32	0.7327
762138864	PREDICTED: ganglioside GM2 activator-like [Crassostrea gigas]	19	C gigas	2	55	2	216	23.7	6.02	185.6	0.851	0.999599	1.732	0.363095	1.189	0.59548	1.296	0.579806	0.857	0.862221
762083788	PREDICTED: uncharacterized protein LOC105326186 isoform X1 [Crassostrea gigas]	10	C gigas	5	60	2	623	69.4	5.43	177.24	0.776	0.972403	0.335	1.44935e-07	-	1.15323e-16	0.408	8.21579e-05	0.845	0.908679
762162697	PREDICTED: alpha-L-fucosidase [Crassostrea gigas]	11	C gigas	5	80	2	460	53.8	6.42	177.02	1.209	0.59464	0.443	0.00177109	1.085	0.853399	0.967	0.928747	0.688	0.476024
762099276	PREDICTED: opine dehydrogenase-like [Crassostrea gigas]	29	C gigas	9	90	2	408	45.2	5.92	176.54					0.941	0.997758	1.593	0.505731	2.029	0.154378
762160113	PREDICTED: peptidyl-prolyl cis-trans isomerase E [Crassostrea gigas]	16	C gigas	2	57	2	302	33.4	6.06	171.24	0.59	0.702947	1.002	0.856062	0.888	0.951374	0.958	0.868222	0.993	0.984132
762101744	PREDICTED: probable glutamate receptor [Crassostrea gigas]	19	C gigas	6	50	2	309	35.5	5.74	161.74							1.571	0.657193
762091280	PREDICTED: phenylalanine--tRNA ligase alpha subunit [Crassostrea gigas]	6	C gigas	2	37	2	495	56.2	6.81	145.09	0.607	0.797724	0.891	0.860224	0.83	0.918984	2.035	0.0623105	1.888	0.145824
762085314	PREDICTED: AMP deaminase 2 isoform X7 [Crassostrea gigas]	25	C gigas	12	61	2	597	69.9	6.01	144.89	0.392	0.217941	0.886	0.856062	1.034	0.925564	0.936	0.948942	2.379	0.00874178
762100934	PREDICTED: uncharacterized protein LOC105332169 [Crassostrea gigas]	14	C gigas	2	44	2	166	18.8	9.07	141.23	0.943	0.95165	1.259	0.98516	1.248	0.459529	1.426	0.44548	1.008	0.976615
762142717	PREDICTED: eukaryotic translation initiation factor 3 subunit H-like [Crassostrea gigas]	31	C gigas	6	51	2	332	38.2	5.27	131.29	0.931	0.971878	0.933	0.867328	0.998	0.969758	1.106	0.966761	0.881	0.94379
762107815	PREDICTED: complement C1q-like protein 4 [Crassostrea gigas]	10	C gigas	2	47	2	224	24.8	6.07	131.16	0.942	0.95165	1.418	0.854038	0.348	1.82906e-08	0.988	0.920325	1.083	0.908679
762088699	PREDICTED: hematological and neurological expressed 1 protein-like isoform X1 [Crassostrea gigas]	15	C gigas	2	35	2	246	26.8	9.35	127.04	0.543	0.655321	1.06	0.950457	1.387	0.206896	1.994	0.032415	0.819	0.84225
762147434	PREDICTED: uncharacterized protein LOC105349058 [Crassostrea gigas]	16	C gigas	2	29	2	166	18.4	6.15	119.62	1.452	0.275512	1.163	0.98516	1.317	0.354688	1.078	0.984468	0.768	0.664612
1139804802	PREDICTED: probable caffeoyl-CoA O-methyltransferase 1 [Crassostrea gigas]	23	C gigas	6	46	2	277	31.4	5.21	118.86	0.706	0.95165	-	1.19821e-16	1.763	0.129395	0.858	0.882802	0.395	0.0298487
1139854141	PREDICTED: NADH dehydrogenase [ubiquinone] 1 alpha subcomplex subunit 6-like [Crassostrea gigas]	17	C gigas	2	48	2	125	14.7	9.79	116.49	0.896	0.984557	1.744	0.685761	1.291	0.431374	1.468	0.603248	0.316	0.000469616
762146753	PREDICTED: NHP2-like protein 1 [Crassostrea gigas]	22	C gigas	2	41	2	127	14	7.24	116.2	0.716	0.95165	1.478	0.867328	0.854	0.919805	1.075	0.993945	0.844	0.867459
762164113	PREDICTED: platelet-activating factor acetylhydrolase IB subunit beta [Crassostrea gigas]	11	C gigas	2	29	2	261	29.7	4.83	112.23	0.804	0.991073	1.179	0.986215	0.999	0.966403	0.794	0.485522	1.032	0.951796
762092905	PREDICTED: prefoldin subunit 2-like [Crassostrea gigas]	19	C gigas	2	28	2	138	15.7	8.88	107.64	1.054	0.897489	1.454	0.88762	1.081	0.848685	0.988	0.959354	0.965	0.995304
762161413	PREDICTED: complement C1q-like protein 4 isoform X1 [Crassostrea gigas]	27	C gigas	4	36	2	182	20.1	5.8	104.7	0.444	0.521338			1.171	0.79248	6.784	2.58779e-09	0.872	0.939339
1139856118	PREDICTED: uncharacterized protein YER152C [Crassostrea gigas]	28	C gigas	9	37	2	391	44.3	5.76	101.33							1.832	0.427937
762078998	PREDICTED: uncharacterized protein LOC105348974 [Crassostrea gigas]	11	C gigas	2	35	2	209	24.1	8.22	100.66	1.059	0.827665	0.844	0.570017	1.13	0.768946	0.641	0.23569	0.828	0.908679
762095110	PREDICTED: glutathione S-transferase P 1-like [Crassostrea gigas]	14	C gigas	3	37	2	207	24.1	6.1	96.78	0.405	0.418728	0.737	0.699077	0.71	0.90649	0.821	0.87637	1.318	0.811419
762165060	PREDICTED: barrier-to-autointegration factor [Crassostrea gigas]	28	C gigas	2	26	2	90	10.2	5.81	92.3	0.748	0.954219	1.927	0.474473	0.712	0.507176	0.971	0.966761	1.472	0.497548
762148385	PREDICTED: uncharacterized protein LOC105317230 [Crassostrea gigas]	2	C gigas	2	22	2	1138	125.8	9.41	91.8	0.834	0.999729	1.613	0.778667	0.892	0.97953	0.941	0.948942	1.338	0.708786
1139848201	PREDICTED: IDLSRF-like peptide isoform X1 [Crassostrea gigas]	14	C gigas	2	23	2	218	24.5	6.06	89.99	1.287	0.66655	1.382	0.918252	1.303	0.478841	0.964	0.970476	0.444	0.0331927
762096657	PREDICTED: cathepsin L1 isoform X1 [Crassostrea gigas]	34	C gigas	7	26	2	330	36.5	6.54	89.97	-	1.03314e-16	+	1.19821e-16	+	1.15323e-16
762119658	PREDICTED: small ubiquitin-related modifier 2 [Crassostrea gigas]	34	C gigas	2	36	2	94	10.4	5.5	88.19	0.744	0.969563	1.185	0.989172	1.013	0.962839	1.011	0.948942	0.848	0.842677
762111365	PREDICTED: SAP domain-containing ribonucleoprotein [Crassostrea gigas]	15	C gigas	2	32	2	235	26	5.15	84.8	0.407	0.259336	1.968	0.467613	0.925	0.991341	1.177	0.915849	1.179	0.811419
762140257	PREDICTED: uncharacterized protein LOC105346438 isoform X1 [Crassostrea gigas]	3	C gigas	4	29	2	1715	189.4	6.02	84.79	0.713	0.95165	1.112	0.973286	0.563	0.0987514	1.878	0.067313	1.01	0.977474
1139833557	PREDICTED: actin-1 [Crassostrea gigas]	7	C gigas	4	46	2	606	68.1	6.28	82.8	1.063	0.945862	0.595	0.242601					1.14	0.920123
762149177	PREDICTED: uncharacterized protein LOC105317552 [Crassostrea gigas]	14	C gigas	2	23	2	248	26.3	7.5	82.15	1.058	0.890575	0.906	0.71848	0.361	3.70056e-05	0.75	0.638379	0.896	0.968203
762129333	PREDICTED: guanine nucleotide-binding protein G(i) subunit alpha isoform X2 [Crassostrea gigas]	15	C gigas	4	32	2	354	40.5	6.01	81.28	0.761	0.958697	0.956	0.871529	0.818	0.899124	2.188	0.0872083	0.797	0.839816
40643002	ribosomal protein L9, partial [Crassostrea gigas]	31	C gigas	3	27	2	155	17	9.89	80.78	0.666	0.895674	2.253	0.202376	0.903	0.966403	1.217	0.868222	1.139	0.862221
762090241	PREDICTED: serine/arginine-rich splicing factor 7 [Crassostrea gigas]	14	C gigas	2	19	2	199	23.1	11.21	77.73	0.565	0.678426	1.181	0.98516	0.731	0.690629	0.793	0.759848	1.699	0.190521
1139810196	PREDICTED: cilia- and flagella-associated protein 20 [Crassostrea gigas]	15	C gigas	2	26	2	193	22.6	9.83	76.04	1.687	0.328691	1.019	0.906225	0.964	0.976967	1.149	0.948942	0.795	0.809126
762145530	PREDICTED: uncharacterized protein LOC105348358 [Crassostrea gigas]	26	C gigas	4	24	2	251	27.7	5.15	73.29	0.205	0.0131896			1.332	0.628617	0.855	0.88112	0.704	0.663781
762090381	PREDICTED: U6 snRNA-associated Sm-like protein LSm8 [Crassostrea gigas]	36	C gigas	2	24	2	96	10.4	4.48	72.58	0.64	0.895674	2.405	0.285335	2.828	1.15204e-06	2.058	0.000596403	0.595	0.211603
762107862	PREDICTED: N-acyl-phosphatidylethanolamine-hydrolyzing phospholipase D [Crassostrea gigas]	9	C gigas	2	24	2	359	41.6	6.87	69.42	0.992	0.95165	0.731	0.609226	0.752	0.807934	1.911	0.296241	0.803	0.908679
1139842567	PREDICTED: hsp90 co-chaperone Cdc37 [Crassostrea gigas]	13	C gigas	3	25	2	311	36.7	5.78	69.04	0.679	0.941133	1.28	0.981844	0.87	0.953696	0.828	0.736551	1.141	0.84225
1139853851	PREDICTED: cilia- and flagella-associated protein 36 [Crassostrea gigas]	8	C gigas	2	28	2	337	36.5	9.09	68.56	1.384	0.596554	0.682	0.458917	1.198	0.643269	1.005	0.970318	0.772	0.779445
762167825	PREDICTED: RNA-binding protein 24-A isoform X1 [Crassostrea gigas]	14	C gigas	2	23	2	223	23.7	8.53	65	1.981	0.0355579	0.934	0.786783	0.953	0.991341	1.159	0.921536	0.753	0.696768
762157774	PREDICTED: nucleolysin TIAR isoform X1 [Crassostrea gigas]	5	C gigas	2	28	2	414	45	6.55	64.48	0.259	0.00867745	1.563	0.860224	0.774	0.824344	1.043	0.997485	0.978	0.999849
762152144	PREDICTED: 40S ribosomal protein S28 [Crassostrea gigas]	31	C gigas	2	24	2	67	7.6	10.14	62.9	1.256	0.574719	1.513	0.762469	0.961	0.98409	1.112	0.965354	0.969	0.998462
762110224	PREDICTED: gamma-aminobutyric acid receptor-associated protein [Crassostrea gigas]	15	C gigas	2	22	2	117	13.9	8.31	62.65	1.164	0.841901	0.663	0.414061	0.647	0.572176	0.896	0.918841	1.077	0.951796
762147834	PREDICTED: casein kinase I [Crassostrea gigas]	8	C gigas	2	23	2	323	37.3	9.48	62.57	0.536	0.748174	1.497	0.906225	0.775	0.864123	0.771	0.792775	1.2	0.831032
1139740725	PREDICTED: protein ABHD14A [Crassostrea gigas]	16	C gigas	3	31	2	269	29.8	9.09	62.42
1139849999	PREDICTED: uncharacterized protein LOC105321924 [Crassostrea gigas]	6	C gigas	2	29	2	611	67.8	5.83	62.39	0.934	0.95165	2.044	0.139024	0.297	9.81216e-06	0.313	3.24925e-06	1.228	0.817611
197690576	putative strombine dehydrogenase, partial [Crassostrea gigas]	12	C gigas	3	26	2	387	43.1	6.73	61.48					0.707	0.709428	1.634	0.549948	1.217	0.843594
762083707	PREDICTED: trimeric intracellular cation channel type B [Crassostrea gigas]	8	C gigas	2	29	2	286	32	8.92	60.77	0.458	0.328691	1.193	0.992679	0.723	0.467854	1.117	0.948942	0.94	0.984132
762099380	PREDICTED: histone H1.2 [Crassostrea gigas]	11	C gigas	2	25	2	197	20.8	10.92	60.55	0.944	0.95165	2.733	0.000728724	0.96	0.98409	1.233	0.763226	0.97	0.998775
762090782	PREDICTED: Parkinson disease 7 domain-containing protein 1 isoform X1 [Crassostrea gigas]	12	C gigas	2	22	2	227	24.9	6.99	60.53	0.857	0.994854	1.067	0.960452	1.063	0.915555	1.005	0.995397	1.228	0.811419
762125641	PREDICTED: metallo-beta-lactamase domain-containing protein 1 [Crassostrea gigas]	9	C gigas	2	21	2	231	25.9	5.34	59.05	0.336	0.15307	1.287	0.977215	1.062	0.932686	1.407	0.743365	1.63	0.280423
762135126	PREDICTED: neuroendocrine convertase 1-like isoform X2 [Crassostrea gigas]	4	C gigas	2	20	2	645	72.3	6.87	57.49	0.898	0.988552	0.922	0.884879	1.269	0.704928	1.37	0.804367	0.6	0.543356
762151722	PREDICTED: uncharacterized protein LOC105318426 [Crassostrea gigas]	11	C gigas	3	30	2	323	36.8	8.84	56.81	0.964	0.95165	0.96	0.901955	1.395	0.565046	1.952	0.183987	0.923	0.959371
762110929	PREDICTED: protein N-terminal asparagine amidohydrolase isoform X1 [Crassostrea gigas]	10	C gigas	2	21	2	311	34.8	6.47	55.66	1.03	0.95165	1.227	0.985299	0.729	0.79248	1.062	0.995397	1.081	0.939339
1139810564	PREDICTED: mucin-5AC-like [Crassostrea gigas]	1	C gigas	2	21	2	1164	122.3	4.92	55.43	0.833	0.999599	1.019	0.867328	0.496	0.057245	0.832	0.667074	1.183	0.843594
1139741638	PREDICTED: EF-hand calcium-binding domain-containing protein 6 isoform X1 [Crassostrea gigas]	2	C gigas	2	22	2	963	111	9.13	54.08	2.19	0.235797	0.597	0.316429	0.946	0.98409	1.088	0.981776	0.594	0.543356
762146954	PREDICTED: NEDD8 [Crassostrea gigas]	36	C gigas	2	16	2	77	8.7	8.43	53.57	1.163	0.834617	1.017	0.914743	0.878	0.975425	1.079	0.981558	1.265	0.800136
762139185	PREDICTED: peptidyl-prolyl cis-trans isomerase FKBP2 [Crassostrea gigas]	17	C gigas	2	27	2	145	16.1	8.95	52.81	0.71	0.95165	1.946	0.139024	1.003	0.966403	1.188	0.868222	0.921	0.963504
762094390	PREDICTED: uncharacterized protein LOC105329890 [Crassostrea gigas]	9	C gigas	3	23	2	575	62.9	7.72	52.27	1.931	0.173906	1.037	0.914743	1.686	0.0222272	2.629	0.00129752	0.417	0.00145884
1139834441	PREDICTED: golgin subfamily B member 1 [Crassostrea gigas]	1	C gigas	2	26	2	2140	248.1	5.58	51.23	0.66	0.933926	1.067	0.960452	1.044	0.940745	0.618	0.47952	1.287	0.788293
762149228	PREDICTED: Golgi phosphoprotein 3 homolog sauron [Crassostrea gigas]	10	C gigas	2	18	2	288	32.8	5.52	50.85	0.902	0.984557	1.264	0.98516	1.052	0.934446	0.967	0.968363	0.706	0.621815
762153600	PREDICTED: transmembrane protein 178B [Crassostrea gigas]	8	C gigas	2	22	2	290	33	6.39	50.56	1.52	0.21073	0.874	0.570017	1.377	0.214843	0.755	0.255773	0.494	0.00532556
762075075	PREDICTED: cleavage and polyadenylation specificity factor subunit 6 [Crassostrea gigas]	11	C gigas	2	20	2	256	27.5	5.3	50.31	1.095	0.845666	1.704	0.698135	1.097	0.825355	0.948	0.948942	1.195	0.800136
762103536	PREDICTED: poly(rC)-binding protein 3 isoform X1 [Crassostrea gigas]	5	C gigas	2	18	2	470	50.2	8.84	49.35	0.955	0.983502	1.579	0.874094	0.954	0.976593	0.985	0.971091	1.042	0.959943
762164291	PREDICTED: V-type proton ATPase subunit F-like [Crassostrea gigas]	21	C gigas	2	23	2	122	13.6	5.58	49.34	0.666	0.928785	1.187	0.999105	1.082	0.856251	1.437	0.685775	0.759	0.749945
762162652	PREDICTED: acid phosphatase type 7 [Crassostrea gigas]	14	C gigas	2	27	2	199	22.2	7.15	49.22	0.991	0.95165	0.979	0.878966	1.404	0.222935	0.933	0.921536	0.749	0.737783
762077162	PREDICTED: uncharacterized protein LOC105343598 [Crassostrea gigas]	8	C gigas	4	26	2	622	72.2	6.54	48.53	0.743	0.954219	1.382	0.935733	0.492	0.18157	0.949	0.948942	1.053	0.951796
1139814842	PREDICTED: short-chain collagen C4 [Crassostrea gigas]	15	C gigas	3	20	2	232	26.3	7.34	48.4	1.374	0.676879	2.311	0.187093	0.475	0.120138	1.325	0.763226	0.834	0.884962
762090244	PREDICTED: serine/arginine-rich splicing factor 7 isoform X1 [Crassostrea gigas]	8	C gigas	2	19	2	302	35.8	11.56	48.18	0.427	0.363395	1.137	0.98516	0.839	0.935571	0.585	0.347192	1.062	0.951796
762105368	PREDICTED: protein quaking-A isoform X1 [Crassostrea gigas]	5	C gigas	2	14	2	402	44.4	8.29	47.48	1.284	0.65194	0.787	0.736271	0.937	0.988385	0.976	0.966761	0.977	0.99584
1139819237	PREDICTED: splicing factor 3A subunit 2, partial [Crassostrea gigas]	12	C gigas	2	18	2	256	29.1	9.58	45.98	1.025	0.95165	1.42	0.906225	0.738	0.822677	0.708	0.63033	1.26	0.808939
762076711	PREDICTED: nucleoside diphosphate kinase 7-like [Crassostrea gigas]	6	C gigas	2	19	2	377	43	6.92	45.74	1.394	0.571856	1.381	0.917778	1.066	0.893601	0.813	0.712858	0.748	0.703664
762099999	PREDICTED: epididymal secretory protein E1-like [Crassostrea gigas]	15	C gigas	2	16	2	149	16	6.51	44.42	3.96	4.55565e-05	10.923	1.19821e-16	0.508	0.232045	-	1.17871e-16	-	1.14749e-16
762113140	PREDICTED: complement C1q subcomponent subunit C [Crassostrea gigas]	18	C gigas	2	14	2	181	20.3	9.74	43.27	0.472	0.437517	1.305	0.968829	1.072	0.90649	1.357	0.760918	1.439	0.570628
762109249	PREDICTED: WD repeat-containing protein 61 isoform X2 [Crassostrea gigas]	13	C gigas	2	22	2	311	34	5.83	42.37	1.364	0.793089	0.331	0.0100886	0.841	0.982668	1.04	0.995397	0.766	0.905025
762152514	PREDICTED: ubiquitin fusion degradation protein 1 homolog [Crassostrea gigas]	9	C gigas	2	17	2	298	33.7	6.58	41.98	1.12	0.81705	1.105	0.941166	0.759	0.771369	1.176	0.946306	0.84	0.908679
762146950	PREDICTED: TAR DNA-binding protein 43 [Crassostrea gigas]	6	C gigas	2	15	2	403	43.8	6.8	41.38	0.706	0.95165	2.341	0.223929	0.63	0.459457	1.224	0.90068	0.721	0.790473
762085934	PREDICTED: radial spoke head 1 homolog [Crassostrea gigas]	7	C gigas	2	17	2	311	35.1	4.63	40.73	2.731	0.0162283	0.99	0.906225	0.756	0.824344	1.66	0.5398	0.434	0.0600619
762091274	PREDICTED: PDZ domain-containing protein GIPC1 [Crassostrea gigas]	8	C gigas	2	17	2	348	38.2	6.09	39.19	0.881	0.99537	1.34	0.960139	0.681	0.750394	1.25	0.900858	0.986	0.984132
1139780477	PREDICTED: phospholipid scramblase 2 [Crassostrea gigas]	8	C gigas	2	14	2	250	28.9	5.31	38.84	0.519	0.678426	1.352	0.934259	0.614	0.403759	1.671	0.493218	0.646	0.7295
762127972	PREDICTED: peroxisomal 2,4-dienoyl-CoA reductase-like [Crassostrea gigas]	7	C gigas	2	19	2	286	31	9.13	38.76	1.713	0.489644	1.321	0.96706	0.589	0.452546	0.964	0.963819	0.806	0.908679
762093534	PREDICTED: WW domain-binding protein 2 [Crassostrea gigas]	9	C gigas	2	21	2	256	28.3	7.47	38.72	0.333	0.0222673	0.882	0.706762	1.079	0.860787	0.878	0.829034	1.078	0.951781
762129909	PREDICTED: uncharacterized protein LOC105342750 [Crassostrea gigas]	22	C gigas	2	17	2	185	20.4	4.73	38.36	0.424	0.303189	0.584	0.196974	1.909	0.0862179	0.78	0.760826	1.148	0.882269
762101913	PREDICTED: uncharacterized protein LOC105332513 [Crassostrea gigas]	8	C gigas	4	19	2	789	90.5	5.35	38.29	0.488	0.653364	0.795	0.763059	0.708	0.899124			1.719	0.47339
762108032	PREDICTED: coiled-coil domain-containing protein 6 [Crassostrea gigas]	6	C gigas	2	13	2	417	48.1	6.95	38.27	1.145	0.883663	1.214	0.989167	0.949	0.98409	1.033	0.996291	0.933	0.984132
762107653	PREDICTED: calcium-regulated heat-stable protein 1 [Crassostrea gigas]	21	C gigas	2	11	2	140	15.7	9.03	37.35	1.203	0.822816	1.339	0.965378	1.218	0.78539	0.745	0.736551	1.014	0.984132
1139806473	PREDICTED: putative aquaporin-10 [Crassostrea gigas]	9	C gigas	2	12	2	293	33	6.67	36.61	0.875	0.984557	0.987	0.897129	0.71	0.524674	1.635	0.281837	0.958	0.990881
762156223	PREDICTED: uncharacterized protein LOC105320128 [Crassostrea gigas]	23	C gigas	2	12	2	106	11.3	4.65	35.63	1.34	0.725607	2.316	0.246029	0.798	0.824344	0.432	0.00791443	0.792	0.873499
1139824029	PREDICTED: sushi, von Willebrand factor type A, EGF and pentraxin domain-containing protein 1-like, partial [Crassostrea gigas]	5	C gigas	6	17	2	1555	169.6	5.03	34.45	1.058	0.95165	1.346	0.961697	0.647	0.750394	1.02	0.996291	0.262	0.0028423
762156581	PREDICTED: uncharacterized protein LOC105320257 [Crassostrea gigas]	10	C gigas	2	8	2	300	32.1	5.17	34.13	0.749	0.954855	1.243	0.985299
1139811541	PREDICTED: selenoprotein M-like [Crassostrea gigas]	22	C gigas	2	14	2	128	14.8	5.39	34.08	1.355	0.631723	1.752	0.639239	1.245	0.514792	1.619	0.363536	0.75	0.749945
1139793392	PREDICTED: dynein light chain 1, axonemal [Crassostrea gigas]	13	C gigas	2	16	2	372	41.5	8.82	33.63	2.993	0.0231801	1.952	0.640205	1.166	0.832289	0.821	0.84038	0.526	0.257361
762150844	PREDICTED: uncharacterized protein LOC105318154 isoform X1 [Crassostrea gigas]	14	C gigas	2	15	2	202	22.6	7.33	33.27	0.511	0.594442	1.069	0.960452	1.478	0.444557	0.978	0.967231	1.247	0.811419
762132917	PREDICTED: complement C1q-like protein 4 [Crassostrea gigas]	11	C gigas	2	13	2	195	21.6	8.35	32.67	0.316	0.116706	1.427	0.914743	0.208	4.4864e-06	0.244	0.000199796
762121034	PREDICTED: gephyrin isoform X2 [Crassostrea gigas]	5	C gigas	2	12	2	689	75	7.02	31.93	1.032	0.951844			0.694	0.848106	1.355	0.848925	1.231	0.811419
762107455	PREDICTED: polyadenylate-binding protein 2-B isoform X1 [Crassostrea gigas]	24	C gigas	2	10	2	225	25.2	4.97	31.76	0.509	0.375675	0.868	0.561756	0.772	0.665997	1.961	0.00182391	0.904	0.94379
762154005	PREDICTED: 60S ribosomal protein L34-like [Crassostrea gigas]	17	C gigas	2	16	2	103	11.9	11.34	30.36	0.357	0.0417319	2.164	0.156245	0.73	0.464384	0.732	0.16485	1.403	0.305278
1139751124	PREDICTED: uncharacterized protein LOC105326623 [Crassostrea gigas]	1	C gigas	2	11	2	1642	181.6	4.73	30.32	1.069	0.906043	1.367	0.924942	1.367	0.355508	1.587	0.517642	0.651	0.617077
762120176	PREDICTED: aldose 1-epimerase [Crassostrea gigas]	7	C gigas	2	12	2	360	40.4	6.24	30.11	0.586	0.85986	1.524	0.884879	0.965	0.97953	1.189	0.922423	1.191	0.863408
762089601	PREDICTED: methylcrotonoyl-CoA carboxylase beta chain, mitochondrial [Crassostrea gigas]	7	C gigas	2	13	2	561	61	8.13	29.86	1.051	0.95165	0.916	0.906225	0.723	0.918984	1.734	0.473413	1.235	0.86005
762138860	PREDICTED: ganglioside GM2 activator [Crassostrea gigas]	11	C gigas	2	9	2	215	23.4	8.09	29.83	0.879	0.984557	2.057	0.357583	1.644	0.0690998	0.27	0.000771892	0.681	0.790473
762109723	PREDICTED: aldose 1-epimerase-like, partial [Crassostrea gigas]	31	C gigas	2	21	2	118	12.9	8.68	29.04	0.925	0.971878	1.095	0.968829	1.107	0.868624	1.264	0.904979	0.815	0.882269
762142415	PREDICTED: basic proline-rich protein isoform X1 [Crassostrea gigas]	4	C gigas	2	19	2	771	85.3	4.96	28.79	0.238	0.0344622	0.837	0.867328	0.688	0.840083	1.157	0.948942	1.088	0.939652
762154583	PREDICTED: serine/arginine-rich splicing factor 10 isoform X1 [Crassostrea gigas]	11	C gigas	2	10	2	263	31.6	11.62	28.22	0.35	0.114846	1.127	0.968829	1.019	0.939006	1.003	0.98185	1.111	0.908679
762157616	PREDICTED: uncharacterized protein LOC105320647 [Crassostrea gigas]	6	C gigas	2	10	2	354	40.1	5.85	28.12	1.371	0.542074	1.14	0.98516	1.694	0.0741599	0.895	0.922447	0.686	0.600085
1139752351	PREDICTED: allene oxide synthase-lipoxygenase protein [Crassostrea gigas]	5	C gigas	2	10	2	663	75.8	5.44	28.01	1.518	0.678426	0.778	0.754281	1.086	0.908139	1.017	0.996291	0.778	0.870603
762084076	PREDICTED: guanine nucleotide-binding protein subunit beta-5 [Crassostrea gigas]	9	C gigas	2	7	2	354	38.8	5.57	27.58			1.393	0.924302	0.758	0.778927
1139854808	PREDICTED: uncharacterized protein LOC109618305 [Crassostrea gigas]	16	C gigas	2	12	2	223	25	4.94	27.13	0.863	0.991846	2.279	0.418092	1.103	0.874409	1.373	0.805843	1.817	0.2059
762110302	PREDICTED: NIF3-like protein 1 [Crassostrea gigas]	5	C gigas	2	13	2	384	42	7.42	27.02	0.83	0.992299	1.742	0.622757	0.779	0.736163	1.476	0.505731	0.871	0.920967
1139822953	PREDICTED: uncharacterized protein LOC105339629 [Crassostrea gigas]	11	C gigas	2	9	2	259	29	5.81	26.94	0.852	0.997275	1.282	0.982498	1.372	0.467854	1.143	0.948942	0.841	0.951796
762097053	PREDICTED: DNA-directed RNA polymerases I, II, and III subunit RPABC3 [Crassostrea gigas]	23	C gigas	2	12	2	149	16.8	4.73	26.61	1.411	0.655321	1.532	0.867328	1.03	0.94635	0.822	0.853274	0.901	0.984132
762140027	PREDICTED: retinoid-inducible serine carboxypeptidase [Crassostrea gigas]	6	C gigas	2	18	2	442	49.9	8.75	26.01	1.415	0.302803	1.623	0.642872	1.241	0.422437	1.092	0.984468	0.895	0.94392
762085453	PREDICTED: galactose-1-phosphate uridylyltransferase [Crassostrea gigas]	9	C gigas	2	17	2	351	40.8	7.2	25.77	0.776	0.978938	0.907	0.867328	0.27	0.000191865	0.892	0.912952	0.97	0.997079
762098605	PREDICTED: LOW QUALITY PROTEIN: NAD-dependent protein deacylase-like [Crassostrea gigas]	13	C gigas	2	9	2	304	33.5	8.1	25.65	-	1.03314e-16	1.672	0.763059	0.615	0.524254	0.907	0.943803	1.282	0.763966
762129353	PREDICTED: neuroglian isoform X1 [Crassostrea gigas]	2	C gigas	2	15	2	1279	143.2	5.59	25.65	0.985	0.968725	0.981	0.914743	1.05	0.957296	1.095	0.970476	0.745	0.817611
1139824466	PREDICTED: chromatin target of PRMT1 protein-like, partial [Crassostrea gigas]	35	C gigas	2	11	2	79	8.6	11.9	25.6	0.53	0.643046	1.103	0.973742	0.931	0.997758	1.016	0.993653	1.128	0.918562
1139808613	PREDICTED: uncharacterized protein LOC105331976 [Crassostrea gigas]	1	C gigas	2	11	2	1997	216.8	5.58	25.41	0.888	0.984557	1.131	0.98516	1.173	0.768946	0.788	0.810143	0.892	0.984132
1139821293	PREDICTED: allantoicase-like isoform X1 [Crassostrea gigas]	5	C gigas	2	16	2	428	47.7	6.27	25.32	0.551	0.676879	0.961	0.881776	0.761	0.885371	0.859	0.865518	1.019	0.984132
762103479	PREDICTED: uncharacterized protein LOC105333128 isoform X1 [Crassostrea gigas]	14	C gigas	2	10	2	194	21.7	5.07	25.19	0.337	0.207173	0.684	0.570793	0.621	0.288013	1.103	0.970318	0.619	0.50444
762140814	PREDICTED: uncharacterized protein LOC105346617 [Crassostrea gigas]	7	C gigas	2	10	2	261	30	6.4	25.05	0.415	0.272098	1.139	0.982498	0.187	4.26019e-11	0.6	0.136465	0.629	0.620571
762142931	PREDICTED: ketimine reductase mu-crystallin [Crassostrea gigas]	11	C gigas	2	12	2	302	32.6	6.32	25.03	1.795	0.449949	0.383	0.0310117	1.74	0.180165
762159145	PREDICTED: 2-aminoethanethiol dioxygenase [Crassostrea gigas]	11	C gigas	2	10	2	244	27.7	5.67	25	1.079	0.95165			0.767	0.933854	1.395	0.818672	1.058	0.951796
762072428	PREDICTED: uncharacterized protein LOC105330371 [Crassostrea gigas]	24	C gigas	2	9	2	107	11.8	7.34	24.98	0.252	0.0516312			0.938	0.99876	0.937	0.897702	0.675	0.71294
762126181	PREDICTED: uncharacterized protein LOC105341347 [Crassostrea gigas]	8	C gigas	2	11	2	413	45.9	8.29	24.46	0.482	0.505874	0.911	0.853952	0.976	0.97953	1.45	0.66895	1.302	0.749945
762108892	PREDICTED: neurocalcin homolog [Crassostrea gigas]	14	C gigas	2	10	2	185	21.1	4.92	24.19	1.891	0.420098	1.947	0.650608	0.992	0.949598	1.557	0.680003	0.518	0.252599
762071912	PREDICTED: PRA1 family protein 3 [Crassostrea gigas]	12	C gigas	2	9	2	180	20.4	9.8	23.85			1.689	0.745161	1.19	0.746976	0.963	0.969196	0.806	0.933686
762082236	PREDICTED: cleavage and polyadenylation specificity factor subunit 6 isoform X1 [Crassostrea gigas]	8	C gigas	2	12	2	301	33.7	9.91	23.82	0.806	0.991846	0.899	0.621024	0.901	0.978092	0.935	0.913376	1.047	0.95489
762139964	PREDICTED: protein Hikeshi [Crassostrea gigas]	10	C gigas	2	10	2	196	22	6.14	23.42	0.85	0.997467			0.68	0.830246	0.909	0.946511	0.752	0.811419
762143445	PREDICTED: 46 kDa FK506-binding nuclear protein isoform X1 [Crassostrea gigas]	6	C gigas	2	14	2	447	48.9	4.83	23.34	0.345	0.247653	0.902	0.867328	0.5	0.300134	0.873	0.917402	1.389	0.757895
762156990	PREDICTED: histone H1-delta-like [Crassostrea gigas]	13	C gigas	2	10	2	196	20.7	10.73	23.28	0.515	0.521338	1.262	0.972749	0.979	0.97953	1.964	0.172633	1.084	0.939339
762078427	PREDICTED: uncharacterized protein LOC105346863 [Crassostrea gigas]	7	C gigas	2	8	2	376	42.5	5.55	23.21	0.816	0.988552	0.72	0.432953	0.331	1.48923e-05	0.438	0.0493501	0.995	0.984132
762091075	PREDICTED: tyrosine-protein phosphatase non-receptor type 2 [Crassostrea gigas]	5	C gigas	2	11	2	436	50.6	5.53	22.43	0.453	0.535505	0.933	0.914743	0.622	0.765898	0.905	0.948942	0.771	0.908679
762140468	PREDICTED: putative per-hexamer repeat protein 5 isoform X1 [Crassostrea gigas]	4	C gigas	2	7	2	679	65.2	7.36	22.36	1.009	0.95165	1.505	0.867328			0.477	0.145216
762107240	PREDICTED: cytidine deaminase-like [Crassostrea gigas]	22	C gigas	2	9	2	145	16	5.97	22.1	2.589	0.0681931	1.08	0.971351	1.359	0.592647	0.972	0.970318	1.121	0.926034
762148637	PREDICTED: sulfotransferase 1C4 [Crassostrea gigas]	11	C gigas	2	8	2	296	34.5	6.55	21.73	1.238	0.842927	1.693	0.85054	0.837	0.957296	1.168	0.948726	0.821	0.940819
762086398	PREDICTED: S-adenosylmethionine decarboxylase proenzyme isoform X1 [Crassostrea gigas]	7	C gigas	2	11	2	343	39.4	5.8	21.61	0.987	0.95165	1.854	0.702009	0.816	0.949598	0.787	0.815948	0.856	0.94379
762111175	PREDICTED: UPF0687 protein C20orf27 homolog [Crassostrea gigas]	22	C gigas	2	11	2	162	18.6	6.47	21.6	0.827	0.996859	1.087	0.971351	1.138	0.753098	1.068	0.993945	1.048	0.951796
762162083	PREDICTED: protein LZIC [Crassostrea gigas]	12	C gigas	2	9	2	196	21.7	4.93	21.46	0.782	0.978938	0.571	0.291854	1.271	0.498946	1.345	0.78604	0.889	0.951796
762122760	PREDICTED: uncharacterized protein LOC105340138 isoform X1 [Crassostrea gigas]	9	C gigas	2	10	2	275	30.8	8.79	21.31	0.555	0.754053	1.01	0.924302	0.846	0.962839	1.329	0.85679	0.884	0.984132
762116059	PREDICTED: uncharacterized protein LOC105337689 [Crassostrea gigas]	34	C gigas	2	5	2	127	13.4	8.35	21.15	0.553	0.679944	1.561	0.867328	0.574	0.0493301	1.339	0.706032	0.441	0.0171282
762129974	PREDICTED: COP9 signalosome complex subunit 5 isoform X1 [Crassostrea gigas]	5	C gigas	2	11	2	332	37.5	6.86	21.15	0.605	0.846525	1.149	0.986215	1.052	0.954965	0.888	0.919597	1.587	0.446872
1139820768	PREDICTED: leucine--tRNA ligase, cytoplasmic [Crassostrea gigas]	3	C gigas	2	9	2	1229	140	8.41	20.73	0.612	0.895097	0.838	0.860224	0.548	0.409399	0.643	0.532828	1.529	0.588708
762164099	PREDICTED: cilia- and flagella-associated protein 45 isoform X1 [Crassostrea gigas]	4	C gigas	2	9	2	562	66.6	8.72	20.57	1.514	0.513519	0.983	0.906225	0.778	0.903654	1.159	0.948942	0.51	0.244192
762161535	PREDICTED: uncharacterized protein LOC105322152 [Crassostrea gigas]	20	C gigas	2	13	2	143	17	5.31	20.4							0.46	0.0872083
762145391	PREDICTED: neural Wiskott-Aldrich syndrome protein isoform X1 [Crassostrea gigas]	9	C gigas	2	6	2	497	54.4	8.85	20.17	-	1.03314e-16	2.701	0.174225	0.936	0.984279	+	1.17871e-16	0.987	0.984132
762158651	PREDICTED: acyl carrier protein, mitochondrial [Crassostrea gigas]	7	C gigas	2	13	2	150	17.4	5.11	20.09	0.99	0.913239	2.656	0.0536073	0.998	0.957763	0.974	0.948942	0.773	0.814904
1139840662	PREDICTED: uncharacterized protein LOC105349102 [Crassostrea gigas]	23	C gigas	2	5	2	208	23.9	8.13	20									2.08	0.0780565
1139747585	PREDICTED: major egg antigen isoform X2 [Crassostrea gigas]	11	C gigas	2	6	2	238	27.1	5.97	19.98	0.377	0.348278	1.611	0.860224	0.844	0.963646	0.901	0.919597	2.29	0.0143688
1139820970	PREDICTED: ATPase inhibitor mai-2, mitochondrial-like [Crassostrea gigas]	20	C gigas	2	12	2	110	12.1	9.09	19.85	0.882	0.984557	1.353	0.935733	0.975	0.975508	2.031	0.0626609	0.5	0.189526
762151041	PREDICTED: uncharacterized protein LOC105318220 [Crassostrea gigas]	14	C gigas	2	12	2	176	20	8.97	19.78					0.78	0.749383	0.894	0.848925	0.663	0.441022
762154781	PREDICTED: 60S ribosomal protein L37a [Crassostrea gigas]	29	C gigas	2	7	2	92	10.3	10.58	19.75	0.541	0.600423	1.169	0.985299	0.835	0.848106	1.331	0.522423	1.151	0.790473
1139749941	PREDICTED: titin [Crassostrea gigas]	3	C gigas	4	13	2	1963	220	4.2	19.51	1.421	0.523579	1.184	0.99137	0.831	0.949598	0.691	0.605713	1.121	0.926034
762165226	PREDICTED: methionine-R-sulfoxide reductase B2, mitochondrial [Crassostrea gigas]	13	C gigas	2	11	2	194	22.4	7.62	19.28	0.817	0.988552	1.201	0.998393	0.832	0.925564	1.862	0.175111	0.962	0.993069
762156624	PREDICTED: proteasome assembly chaperone 2 isoform X1 [Crassostrea gigas]	15	C gigas	2	15	2	271	30.6	6.32	19.26	0.665	0.932938	0.369	0.0011548	0.757	0.702734	0.899	0.880717	1.08	0.940112
762132109	PREDICTED: uncharacterized protein LOC105343538 [Crassostrea gigas]	11	C gigas	2	10	2	281	30.6	6.32	18.9	1.594	0.455605	0.941	0.867328			0.711	0.665205
762154732	PREDICTED: sec1 family domain-containing protein 1 [Crassostrea gigas]	7	C gigas	2	9	2	633	71.5	6.23	18.8	0.593	0.827665			0.71	0.82032	0.775	0.79691	1.848	0.213257
762101455	PREDICTED: perlucin-like protein [Crassostrea gigas]	16	C gigas	2	7	2	164	19.1	8.48	18.76	1.304	0.569523			1.692	0.0642339	1.244	0.887754	0.742	0.678866
1139818800	PREDICTED: probable polyamine oxidase 2 [Crassostrea gigas]	7	C gigas	2	15	2	566	63.5	5.82	18.3	0.958	0.951844	0.595	0.224698	1.027	0.932686	1.023	0.993945	0.772	0.789954
762072317	PREDICTED: uncharacterized protein LOC105329930 [Crassostrea gigas]	8	C gigas	2	6	2	363	39	5.74	18.3
762111416	PREDICTED: COP9 signalosome complex subunit 4 [Crassostrea gigas]	8	C gigas	2	6	2	410	46.5	5.96	17.72	0.868	0.996859	1.201	0.992869	0.724	0.768946	0.58	0.354932	1.103	0.935934
762131590	PREDICTED: diisopropyl-fluorophosphatase-like isoform X1 [Crassostrea gigas]	9	C gigas	2	7	2	308	33.9	5.43	17.63	0.828	0.999599	1.524	0.867328	0.733	0.723158	1.108	0.966761	1.144	0.905087
762113724	PREDICTED: phospholipase D3-like isoform X1 [Crassostrea gigas]	4	C gigas	2	7	2	494	55.9	6.95	17.37	0.802	0.994785	1.127	0.960982	0.958	0.991067	1.11	0.966761	0.815	0.811949
762149783	PREDICTED: calmodulin-like [Crassostrea gigas]	22	C gigas	2	8	2	148	16.9	4.6	16.98					1.371	0.498946
Q6R7D9	Uncharacterized protein ORF90 OS=Ostreid herpesvirus 1 (isolate France) OX=654903 GN=ORF90 PE=4 SV=1	10	Virus	2	5	2	294	33.9	4.32	16.9			+	1.03314e-16
762128818	PREDICTED: tyrosine-protein kinase HTK16 [Crassostrea gigas]	4	C gigas	2	5	2	807	92.3	7.56	16.89	0.425	0.461652			0.388	0.019858	1.377	0.829034	0.953	0.987629
762094700	PREDICTED: protein phosphatase 1 regulatory subunit 12A isoform X1 [Crassostrea gigas]	3	C gigas	2	12	2	889	98.3	5.95	16.73	1.033	0.95165	1.238	0.985299	0.75	0.848106	0.676	0.57672	1.764	0.327742
762146795	PREDICTED: vacuolar protein-sorting-associated protein 36 [Crassostrea gigas]	9	C gigas	2	15	2	383	43.3	6.99	16.59	1.26	0.57725	0.822	0.423092	1.209	0.562648	0.697	0.0447248	0.982	0.991828
1139828201	PREDICTED: uncharacterized protein LOC105342414 [Crassostrea gigas]	11	C gigas	2	10	2	204	23	6.33	16.55	0.916	0.988552	0.938	0.906225	0.979	0.966956	0.663	0.580417	1.135	0.900194
762140599	PREDICTED: omega-amidase NIT2 [Crassostrea gigas]	7	C gigas	2	8	2	280	31.6	7.2	16.4	1.209	0.895674	1.035	0.944039	1.118	0.840083	0.84	0.869333	1.032	0.951796
762153057	PREDICTED: uncharacterized protein LOC105318926 [Crassostrea gigas]	19	C gigas	2	11	2	112	12.8	8.1	16.3					1.065	0.893721	0.951	0.86745	0.556	0.113822
762110923	PREDICTED: CDGSH iron-sulfur domain-containing protein 2 [Crassostrea gigas]	18	C gigas	2	7	2	130	14.6	9.23	16.29	0.508	0.599106	1.537	0.867328	0.886	0.963646	1.101	0.968598	1.853	0.0916671
762088494	PREDICTED: GDP-fucose protein O-fucosyltransferase 1 [Crassostrea gigas]	11	C gigas	2	10	2	374	42.7	8.73	16.22
762164369	PREDICTED: hemicentin-1 [Crassostrea gigas]	4	C gigas	2	6	2	699	78	7.72	15.79
762124554	PREDICTED: THAP domain-containing protein 4 [Crassostrea gigas]	14	C gigas	2	12	2	164	18.6	8.34	15.66	0.909	0.978938	1.146	0.985299	1.295	0.588179	1.235	0.898072	0.773	0.790473
762085275	PREDICTED: DAZ-associated protein 1 isoform X1 [Crassostrea gigas]	8	C gigas	2	5	2	546	56.4	6.99	15.56	0.541	0.678426	2.087	0.421368	0.708	0.71753	1.036	0.996291	1.461	0.597678
762098782	PREDICTED: fibrinolytic enzyme, isozyme C [Crassostrea gigas]	12	C gigas	2	5	2	274	29.4	5.5	15.31	+	1.03314e-16	+	1.19821e-16					0.958	0.998462
40643018	ribosomal protein S27-1, partial [Crassostrea gigas]	24	C gigas	2	6	2	86	9.5	8.76	15.06	0.714	0.95165	1.169	0.985299	0.727	0.448673	1.276	0.638379	0.961	0.98819
762089509	PREDICTED: uncharacterized protein LOC105328058 isoform X1 [Crassostrea gigas]	4	C gigas	2	10	2	602	69.9	6.76	14.94	1.983	0.0262416	1.16	0.977734	0.945	0.98409	0.738	0.360832	0.853	0.913854
762118446	PREDICTED: uncharacterized protein LOC105338611 isoform X1 [Crassostrea gigas]	14	C gigas	2	7	2	144	16.7	4.93	14.78	1.216	0.787093	3.396	0.00312506	0.28	1.85293e-05	0.429	0.0315131	0.847	0.951796
762115164	PREDICTED: glutamate--cysteine ligase catalytic subunit [Crassostrea gigas]	5	C gigas	2	10	2	663	76	5.92	14.72					1.196	0.792807	1.012	0.984468	1.099	0.939652
762085960	PREDICTED: alpha-galactosidase A [Crassostrea gigas]	5	C gigas	2	8	2	406	46.2	6.55	14.62	0.942	0.969563	1.705	0.826911	1.012	0.960898	0.98	0.970481	0.761	0.790473
1139841903	PREDICTED: fucolectin-like, partial [Crassostrea gigas]	6	C gigas	2	5	2	209	22.5	5.49	14.54	0.688	0.942394	1.291	0.969073	0.946	0.997758	0.572	0.00195656	1.263	0.590089
1139806275	PREDICTED: cathepsin L1 isoform X2 [Crassostrea gigas]	16	C gigas	4	10	2	329	36.6	6.29	14.5			3.707	0.00457129	0.784	0.963646			0.647	0.74303
1139856381	PREDICTED: tubulin-specific chaperone D [Crassostrea gigas]	2	C gigas	2	5	2	1195	134.5	6.3	14.35	0.436	0.469436			1.175	0.839751	0.864	0.880717	1.137	0.913854
762081928	PREDICTED: 4-coumarate--CoA ligase-like 7 [Crassostrea gigas]	5	C gigas	2	5	2	568	63.1	6.35	14.35	0.925	0.967901	0.839	0.765262			0.542	0.263987
762076820	PREDICTED: calmodulin isoform X2 [Crassostrea gigas]	15	C gigas	2	8	2	142	16.3	4.91	14.32	0.663	0.924001	1.693	0.71922	0.883	0.974976	1.137	0.948942	0.709	0.603152
762102379	PREDICTED: mitotic checkpoint protein BUB3 [Crassostrea gigas]	7	C gigas	2	5	2	326	36.8	6.71	14.21
762122260	PREDICTED: arylsulfatase J-like [Crassostrea gigas]	9	C gigas	2	8	2	538	59.7	8.29	14.16					1.024	0.939006	0.556	0.392953	0.443	0.244192
1139746843	PREDICTED: fatty acid-binding protein homolog 9-like [Crassostrea gigas]	26	C gigas	2	5	2	133	15.1	8.54	13.96	2.066	0.141827	0.846	0.732537	1.055	0.949598	0.903	0.884342	0.314	0.00167202
762131114	PREDICTED: pre-mRNA-processing factor 19 [Crassostrea gigas]	7	C gigas	2	5	2	509	55.5	6.84	13.88	0.97	0.978938			0.636	0.753098
[truncated: 1,218 more rows]
